# Supplementary material for: Structural Variability of Pfam Domains Based on Alphafold2 Predictions
Source: Proteins. 2025 Jul 22;93(12):2182–92. doi: 10.1002/prot.70021 (PMC12594177; doi:10.1002/prot.70021)
Supplement: Supplementary file 1 — Data S1. Supporting information tables. [file PROT-93-2182-s001.xlsx]

## Sheet: TOC
Table of content
Table S1 - List of 208 UniProt IDs that had more than one predicted structure in the AlphaFold2 database and were excluded from the analysis
Table S2 - All predicted Pfam domains for the 16 AlphaFold2 model organisms, their annotations, boundaries and e-values. Additionally, we have included the average pLDDT scores of the Pfam domain structures and secondary structure annotations for the domains included in the analysis
Table S3 - Number of clusters following FoldSeek clustering and agglomerative clustering of the FoldSeek cluster representatives for each individual Pfam family
Table S4 - Number of singleton clusters, non-singleton clusters, and family members in individual Pfam families following agglomerative clustering
Table S5 - Comparison of structure and Pfam prediction confidence scores (average pLDDT and -log10(e-value), respectively) for all singleton clusters used in the analysis
Table S6 - Cluster assignment for the PF02451 Pfam family members using the agglomerative clustering results. Roman numerals reference specific Pfam domains in Fig. 4A
Table S7 - Analysis of Pfam families containing exactly two clusters following agglomerative clustering. The results show the number of domains in both clusters and the number of domains with overlapping UniProt protein IDs
Table S8 - All PF01715 Pfam family members, including information about the number of times PF01715 was predicted in each individual protein, the clusters assignment and secondary structure assignment for individual domains. Roman numerals reference specific Pfam domains in Fig. 5A
Tabls S9 - The predicted HMM profile boundaries for the 33 PF01715 Pfam family members containing two PF01715 domains
Table S10 - All UniProt protein names obtained using the UniProt protein IDs for each individual domain in the PF03463 Pfam family, including the cluster IDs and average pLDDT scores. Roman numerals reference specific Pfam domains in Fig. 5D
Table S11 - All PF13885 Pfam family members, their protein IDs, number of times predicted in individual proteins, cluster ID, cluster size, and assigned average pLDDT scores and secondary structures

## Sheet: S1
Table S1 - List of 208 UniProt IDs that had more than one predicted structure in the AlphaFold2 database and were excluded from the analysis
Genome	AlphaFold2 ID
human	A0A087WUL8
human	A2VEC9
human	A4UGR9
human	M0QZD8
human	O14686
human	O15018
human	O15050
human	O15230
human	O15417
human	O43149
human	O60229
human	O60281
human	O60494
human	O60673
human	O75445
human	O75592
human	O75691
human	O75962
human	O94915
human	O95071
human	O95359
human	O95613
human	O95714
human	P01266
human	P04114
human	P04275
human	P08519
human	P08F94
human	P0DPF2
human	P11532
human	P12111
human	P13611
human	P15822
human	P15924
human	P20929
human	P20930
human	P21359
human	P21817
human	P22105
human	P24043
human	P25054
human	P25391
human	P35555
human	P35556
human	P42858
human	P46013
human	P46939
human	P49454
human	P49792
human	P50851
human	P51587
human	P58107
human	P78509
human	P78527
human	P78559
human	P98088
human	P98160
human	P98161
human	P98164
human	Q01484
human	Q02224
human	Q02388
human	Q02505
human	Q02817
human	Q03001
human	Q03164
human	Q07954
human	Q09666
human	Q0VDD8
human	Q12802
human	Q12830
human	Q12955
human	Q13315
human	Q14204
human	Q14315
human	Q14517
human	Q14571
human	Q14643
human	Q14789
human	Q15149
human	Q15413
human	Q15751
human	Q15772
human	Q15911
human	Q16787
human	Q2LD37
human	Q3L8U1
human	Q4G0P3
human	Q4LDE5
human	Q5CZC0
human	Q5SZK8
human	Q5T011
human	Q5T1H1
human	Q5T4S7
human	Q5TBA9
human	Q5THJ4
human	Q5VST9
human	Q5VT06
human	Q63HN8
human	Q685J3
human	Q68DQ2
human	Q6KC79
human	Q6N022
human	Q6V0I7
human	Q6V1P9
human	Q6ZNJ1
human	Q6ZQQ6
human	Q6ZR08
human	Q6ZRI0
human	Q6ZRS2
human	Q6ZS81
human	Q6ZTR5
human	Q709C8
human	Q70CQ2
human	Q75N90
human	Q7Z407
human	Q7Z408
human	Q7Z5P9
human	Q7Z6Z7
human	Q7Z7G8
human	Q7Z7M0
human	Q86UP3
human	Q86UQ4
human	Q86WI1
human	Q86XX4
human	Q86YZ3
human	Q8IVF2
human	Q8IVF4
human	Q8IWI9
human	Q8IYW2
human	Q8IZF6
human	Q8IZQ1
human	Q8IZT6
human	Q8N2C7
human	Q8N3K9
human	Q8NCM8
human	Q8NDA2
human	Q8NEZ4
human	Q8NF91
human	Q8NFC6
human	Q8NFP9
human	Q8TCU4
human	Q8TD26
human	Q8TD57
human	Q8TDJ6
human	Q8TDW7
human	Q8TDX9
human	Q8TE73
human	Q8WUY3
human	Q8WXG9
human	Q8WXH0
human	Q8WXI7
human	Q8WXX0
human	Q8WZ42
human	Q92736
human	Q96DT5
human	Q96JB1
human	Q96JG9
human	Q96JQ0
human	Q96L91
human	Q96M86
human	Q96N23
human	Q96PZ7
human	Q96Q15
human	Q96RL7
human	Q96RW7
human	Q96T58
human	Q99698
human	Q99715
human	Q99996
human	Q9BXT5
human	Q9C0G6
human	Q9H251
human	Q9H5I5
human	Q9H799
human	Q9HC84
human	Q9HCU4
human	Q9NR09
human	Q9NR48
human	Q9NR99
human	Q9NRC6
human	Q9NT68
human	Q9NU22
human	Q9NYC9
human	Q9NYQ6
human	Q9NYQ7
human	Q9NYQ8
human	Q9NZJ4
human	Q9NZR2
human	Q9P225
human	Q9P2D1
human	Q9P2D7
human	Q9P2P6
human	Q9UFH2
human	Q9UKN1
human	Q9UKN7
human	Q9UKZ4
human	Q9UMN6
human	Q9UPA5
human	Q9UPN3
human	Q9UQ35
human	Q9Y485
human	Q9Y493
human	Q9Y4A5
human	Q9Y4D8
human	Q9Y520
human	Q9Y6R7
human	Q9Y6V0

## Sheet: S2
Table S2 - All predicted Pfam domains for the 16 AlphaFold2 model organisms, their annotations, boundaries and e-values. Additionally, we have included the average pLDDT scores of the Pfam domain structures and secondary structure annotations for the domains included in the analysis
genotype	gene	domain_id	domain_name	start	end	evalue	pLDDT	Structure	helix	sheet	coil
celegans	Q93250	PF02463	RecF/RecN/SMC N terminal domain	334	1112	6.5e-07	80.26	α-helix	0.679076	0.0680359	0.252888
celegans	Q19086	PF00326	Prolyl oligopeptidase family	421	627	1.2e-40	95.73	α-helix	0.507246	0.154589	0.338164
celegans	Q9TXX9	PF03385	STELLO glycosyltransferases	288	677	1e-210	93.16	α-helix	0.469231	0.133333	0.397436
celegans	Q5ZR42	PF07645	Calcium-binding EGF domain	202	236	0.00079	70.53	β-sheet	0.114286	0.4	0.485714
celegans	Q5ZR42	PF00014	Kunitz/Bovine pancreatic trypsin inhibitor domain	1390	1447	0.0012	70.05	α-helix & β-sheet	0.258621	0.258621	0.482759
celegans	Q5ZR42	PF00014	Kunitz/Bovine pancreatic trypsin inhibitor domain	866	915	0.00099	77.57	α-helix & β-sheet	0.22	0.3	0.48
celegans	Q5ZR42	PF00014	Kunitz/Bovine pancreatic trypsin inhibitor domain	1533	1584	1.4e-12	77.72	α-helix & β-sheet	0.230769	0.288462	0.480769
celegans	Q5ZR42	PF00014	Kunitz/Bovine pancreatic trypsin inhibitor domain	1467	1515	0.053	80.39	β-sheet	0.183673	0.306122	0.510204
celegans	Q5ZR42	PF00014	Kunitz/Bovine pancreatic trypsin inhibitor domain	1266	1312	0.0012	78.03	β-sheet	0.191489	0.319149	0.489362
celegans	Q5ZR42	PF00014	Kunitz/Bovine pancreatic trypsin inhibitor domain	1609	1654	5.4e-07	81.56	α-helix & β-sheet	0.304348	0.347826	0.347826
celegans	Q5ZR42	PF00014	Kunitz/Bovine pancreatic trypsin inhibitor domain	257	303	0.00066	72.45	β-sheet	0.170213	0.319149	0.510638
celegans	Q5ZR42	PF00014	Kunitz/Bovine pancreatic trypsin inhibitor domain	1739	1791	5.4e-11	76.23	β-sheet	0.150943	0.301887	0.54717
celegans	Q5ZR42	PF00014	Kunitz/Bovine pancreatic trypsin inhibitor domain	1798	1850	1e-09	79.41	β-sheet	0.169811	0.45283	0.377358
celegans	Q5ZR42	PF00014	Kunitz/Bovine pancreatic trypsin inhibitor domain	45	96	1.8e-13	83.02	α-helix & β-sheet	0.211538	0.288462	0.5
celegans	Q5ZR42	PF00014	Kunitz/Bovine pancreatic trypsin inhibitor domain	1674	1728	1.8e-06	77.87	β-sheet	0.163636	0.272727	0.563636
celegans	Q5ZR42	PF00014	Kunitz/Bovine pancreatic trypsin inhibitor domain	1335	1380	0.011	78.87	β-sheet	0.195652	0.326087	0.478261
celegans	Q5ZR42	PF00014	Kunitz/Bovine pancreatic trypsin inhibitor domain	1120	1160	0.073	81.35	β-sheet	0.195122	0.414634	0.390244
celegans	Q965J8	PF02206	Domain of unknown function	102	163	6.9e-14	93.5	α-helix	0.806452	0	0.193548
celegans	P46551	PF00069	Protein kinase domain	311	605	3.6e-69	91.59	α-helix	0.379661	0.169492	0.450847
celegans	Q18077	PF00858	Amiloride-sensitive sodium channel	85	502	8.7e-61	89.14	α-helix & β-sheet	0.442584	0.244019	0.313397
celegans	Q9N5U0	PF12078	Domain of unknown function (DUF3557)	157	307	7.1e-36	88.26	α-helix & β-sheet	0.324503	0.311258	0.364238
celegans	Q93643	PF02485	Core-2/I-Branching enzyme	146	411	7e-35	96.27	α-helix & β-sheet	0.330827	0.203008	0.466165
celegans	A6ZJ73	PF14808	TMEM164 family	64	272	1.6e-25	96.62	α-helix	0.69378	0.00478469	0.301435
celegans	H2L2C2	PF21022	Rap/Ran-GAP protein dimerization domain	258	369	0.00078	90.12	α-helix & β-sheet	0.321429	0.366071	0.3125
celegans	H2L2C2	PF02145	Rap/ran-GAP	392	574	2.6e-60	94.27	α-helix & β-sheet	0.306011	0.245902	0.448087
celegans	A5HU97	PF01579	Domain of unknown function (DUF19)	29	192	1.8e-40	87.99	α-helix	0.762195	0	0.237805
celegans	O17956	PF10317	Serpentine type 7TM GPCR chemoreceptor Srd	4	285	3.9e-53	89.02	α-helix	0.787234	0.0390071	0.173759
celegans	G5ED34	PF05783	Dynein light intermediate chain (DLIC)	35	374	2e-55	72.7	α-helix	0.420588	0.141176	0.438235
celegans	O17717	PF10326	Serpentine type 7TM GPCR chemoreceptor Str	7	326	1.1e-84	89.33	α-helix	0.775	0.078125	0.146875
celegans	O16929	PF12295	Symplekin tight junction protein C terminal	889	1070	8.2e-40	84.92	α-helix	0.758242	0.010989	0.230769
celegans	O16929	PF11935	Symplekin/PTA1 N-terminal	114	340	1.4e-43	86.56	α-helix	0.76652	0	0.23348
celegans	O16566	PF00651	BTB/POZ domain	70	170	8.7e-23	95.95	α-helix	0.613861	0.138614	0.247525
celegans	O16566	PF00917	MATH domain	7	53	1.8e-05	84.81	Coil	0.170213	0.0425532	0.787234
celegans	A0A1I6CM93	PF14705	Costars	74	148	4e-22	94.58	α-helix	0.506667	0.146667	0.346667
celegans	P91375	PF01722	BolA-like protein	19	86	1.1e-23	94.2	α-helix & β-sheet	0.382353	0.308824	0.308824
celegans	Q23263	PF01484	Nematode cuticle collagen N-terminal domain	10	58	6.1e-14	94.44	α-helix	1	0	0
celegans	Q23263	PF01391	Collagen triple helix repeat (20 copies)	217	275	0.00045	64.86	Coil	0	0.135593	0.864407
celegans	Q9N426	PF00857	Isochorismatase family	94	311	1.9e-15	97.23	α-helix & β-sheet	0.307339	0.256881	0.43578
celegans	Q19528	PF01484	Nematode cuticle collagen N-terminal domain	8	56	3.6e-11	93.5	α-helix	1	0	0
celegans	Q18192	PF00105	Zinc finger, C4 type (two domains)	81	148	6.8e-22	92.8	α-helix	0.338235	0.0882353	0.573529
celegans	Q18192	PF00104	Ligand-binding domain of nuclear hormone receptor	257	446	1e-17	93.39	α-helix	0.757895	0.0421053	0.2
celegans	Q19155	PF00105	Zinc finger, C4 type (two domains)	35	106	9.2e-17	85.98	α-helix	0.402778	0.111111	0.486111
celegans	Q19155	PF00104	Ligand-binding domain of nuclear hormone receptor	238	414	2.2e-12	91.26	α-helix	0.79096	0.0112994	0.19774
celegans	Q9N3F6	PF13831	PHD-finger	293	328	1.9e-09	87.19	Coil	0.194444	0.166667	0.638889
celegans	Q9N3F6	PF13832	PHD-zinc-finger like domain	336	450	9.7e-27	91.69	β-sheet	0.182609	0.269565	0.547826
celegans	Q09344	PF10292	Serpentine type 7TM GPCR receptor class ab chemoreceptor	27	333	3.6e-27	86.43	α-helix	0.86645	0.0130293	0.120521
celegans	A3KFD9	PF12078	Domain of unknown function (DUF3557)	197	341	7.7e-40	85.24	α-helix & β-sheet	0.358621	0.282759	0.358621
celegans	A0A1C3NSK2	PF01007	Inward rectifier potassium channel transmembrane domain	50	189	3e-30	86.27	α-helix	0.671429	0.0785714	0.25
celegans	A0A1C3NSK2	PF17655	Inward rectifier potassium channel C-terminal domain	196	364	8.3e-42	90.67	β-sheet	0.106509	0.502959	0.390533
celegans	P49181	PF01158	Ribosomal protein L36e	7	101	2.2e-37	93.22	α-helix	0.652632	0	0.347368
celegans	Q9U1R1	PF00046	Homeodomain	148	204	1.2e-13	95.66	α-helix	0.719298	0	0.280702
celegans	O44696	PF10316	Serpentine type 7TM GPCR chemoreceptor Srbc	3	262	1.2e-77	84.86	α-helix	0.853846	0	0.146154
celegans	Q94252	PF04083	Partial alpha/beta-hydrolase lipase region	37	100	2.5e-19	92.17	α-helix & β-sheet	0.25	0.296875	0.453125
celegans	G5EFT5	PF00447	HSF-type DNA-binding	92	194	2e-28	86.35	α-helix	0.417476	0.174757	0.407767
celegans	O16389	PF00104	Ligand-binding domain of nuclear hormone receptor	161	341	5.3e-12	93.02	α-helix	0.78453	0.0110497	0.20442
celegans	O16389	PF00105	Zinc finger, C4 type (two domains)	25	93	3.8e-12	88.21	α-helix	0.42029	0.115942	0.463768
celegans	Q23378	PF01060	Transthyretin-like family	36	125	3.2e-11	96.29	β-sheet	0.111111	0.455556	0.433333
celegans	Q22701	PF01679	Proteolipid membrane potential modulator	7	55	3.2e-16	90.21	α-helix	0.897959	0	0.102041
celegans	Q20344	PF02544	3-oxo-5-alpha-steroid 4-dehydrogenase	98	243	4.9e-62	95.09	α-helix	0.684932	0.0273973	0.287671
celegans	Q7YWQ3	PF10325	Serpentine type 7TM GPCR chemoreceptor Srz	22	292	8.4e-62	85.06	α-helix	0.904059	0	0.095941
celegans	Q17625	PF00188	Cysteine-rich secretory protein family	193	294	6.7e-05	92.93	α-helix & β-sheet	0.431373	0.245098	0.323529
celegans	O18011	PF10326	Serpentine type 7TM GPCR chemoreceptor Str	33	92	1e-11	76.91	α-helix	0.866667	0	0.133333
celegans	P34275	PF02770	Acyl-CoA dehydrogenase, middle domain	145	240	4.9e-16	97.55	β-sheet	0	0.489583	0.510417
celegans	P34275	PF00441	Acyl-CoA dehydrogenase, C-terminal domain	252	398	1.2e-40	97.33	α-helix	0.829932	0.0340136	0.136054
celegans	P34275	PF02771	Acyl-CoA dehydrogenase, N-terminal domain	29	140	1.4e-18	97.71	α-helix	0.758929	0	0.241071
celegans	O17699	PF02118	Srg family chemoreceptor	21	294	2.2e-62	88.67	α-helix	0.843066	0.0474453	0.109489
celegans	Q21935	PF07735	F-box associated	257	314	0.0076	94.16	α-helix & β-sheet	0.275862	0.275862	0.448276
celegans	Q21935	PF00646	F-box domain	31	68	0.037	90.59	α-helix	0.789474	0	0.210526
celegans	Q9XV18	PF01060	Transthyretin-like family	27	116	1.2e-13	90.64	β-sheet	0.0333333	0.577778	0.388889
celegans	Q18425	PF00781	Diacylglycerol kinase catalytic domain	88	209	9.2e-18	95.82	α-helix	0.52459	0.188525	0.286885
celegans	G5EDN3	PF04821	Timeless protein	19	277	3.1e-48	82.86	α-helix	0.706564	0.027027	0.266409
celegans	G5EBL2	PF07714	Protein tyrosine and serine/threonine kinase	686	915	2.3e-11	78.61	α-helix	0.43913	0.152174	0.408696
celegans	Q9BKN9	PF10318	Serpentine type 7TM GPCR chemoreceptor Srh	12	307	9.6e-90	91.63	α-helix	0.787162	0.0439189	0.168919
celegans	Q6QMT2	PF01762	Galactosyltransferase	100	300	4.2e-57	93.77	α-helix & β-sheet	0.402985	0.253731	0.343284
celegans	O17921	PF00091	Tubulin/FtsZ family, GTPase domain	3	211	3.2e-60	95.14	α-helix & β-sheet	0.497608	0.23445	0.267943
celegans	O17921	PF03953	Tubulin C-terminal domain	261	382	2.3e-39	93.23	α-helix & β-sheet	0.377049	0.262295	0.360656
celegans	Q9GQ00	PF02931	Neurotransmitter-gated ion-channel ligand binding domain	35	238	8.6e-40	93.17	β-sheet	0.0931373	0.558824	0.348039
celegans	Q9GQ00	PF02932	Neurotransmitter-gated ion-channel transmembrane region	247	476	5.6e-27	68.46	α-helix	0.508696	0	0.491304
celegans	O01614	PF00201	UDP-glucoronosyl and UDP-glucosyl transferase	30	532	7.4e-46	93.31	α-helix	0.530815	0.11332	0.355865
celegans	O45946	PF17135	Ribosomal protein 60S L18 and 50S L18e	2	188	7.6e-87	95.04	α-helix	0.331551	0.15508	0.513369
celegans	Q20574	PF00804	Syntaxin	37	227	4.7e-19	85.55	α-helix	0.890052	0	0.109948
celegans	Q20574	PF05739	SNARE domain	229	281	1.6e-06	84.6	α-helix	1	0	0
celegans	Q17410	PF03318	Clostridium epsilon toxin ETX/Bacillus mosquitocidal toxin MTX2	68	191	3.1e-06	89.55	β-sheet	0.0483871	0.758065	0.193548
celegans	G5EEL7	PF00852	Glycosyltransferase family 10 (fucosyltransferase) C-term	179	360	4.6e-44	94.52	α-helix	0.461538	0.164835	0.373626
celegans	G5EEL7	PF17039	Fucosyltransferase, N-terminal	52	162	1.2e-22	95.01	α-helix & β-sheet	0.252252	0.252252	0.495495
celegans	Q7YWR4	PF01549	ShK domain-like	20	58	0.00048	94.99	α-helix	0.512821	0	0.487179
celegans	Q7YWR4	PF01549	ShK domain-like	82	120	0.0068	94.35	α-helix	0.487179	0	0.512821
celegans	Q23420	PF11789	Zinc-finger of the MIZ type in Nse subunit	124	179	6.7e-11	85.07	β-sheet	0.142857	0.232143	0.625
celegans	O61910	PF10324	Serpentine type 7TM GPCR chemoreceptor Srw	39	345	2.9e-103	90.08	α-helix	0.827362	0.0586319	0.114007
celegans	G5EC12	PF19040	SGNH domain (fused to AT3 domains)	411	641	4.2e-20	92.18	α-helix	0.445887	0.186147	0.367965
celegans	G5EC12	PF01757	Acyltransferase family	3	324	2.4e-19	89.39	α-helix	0.779503	0	0.220497
celegans	A0A2C9C2R3	PF00024	PAN domain	85	125	0.069	94.61	α-helix & β-sheet	0.243902	0.365854	0.390244
celegans	Q3S1J0	PF10235	Microtubule-associated protein CRIPT	11	97	8e-21	78.42	Coil	0.16092	0.0689655	0.770115
celegans	Q95ZX7	PF05050	Methyltransferase FkbM domain	65	269	7.9e-19	94.46	α-helix & β-sheet	0.365854	0.336585	0.297561
celegans	O18093	PF09324	Mon2/Sec7/BIG1-like, HDS	959	1037	9.4e-12	89.45	α-helix	0.746835	0	0.253165
celegans	Q9U1Q9	PF00102	Protein-tyrosine phosphatase	1010	1233	6.4e-57	91.25	α-helix & β-sheet	0.294643	0.303571	0.401786
celegans	Q9U1Q9	PF02206	Domain of unknown function	42	105	1.4e-19	91.07	α-helix	0.8125	0	0.1875
celegans	O44772	PF16046	FAM76 protein	7	284	1.1e-34	74.67	α-helix	0.374101	0.0755396	0.55036
celegans	Q9U296	PF00390	Malic enzyme, N-terminal domain	115	298	5.4e-73	94.43	α-helix	0.548913	0.119565	0.331522
celegans	Q9U296	PF03949	Malic enzyme, NAD binding domain	308	560	4.4e-97	96.14	α-helix	0.545455	0.134387	0.320158
celegans	Q95Y90	PF00347	Ribosomal protein L6	97	176	8.4e-09	93.25	α-helix & β-sheet	0.2625	0.325	0.4125
celegans	Q95Y90	PF00347	Ribosomal protein L6	12	85	1.1e-10	94.04	α-helix & β-sheet	0.310811	0.418919	0.27027
celegans	Q23479	PF04435	Domain of unknown function (DUF545)	31	108	1.2e-15	87.34	α-helix	0.666667	0	0.333333
celegans	O01542	PF00307	Calponin homology (CH) domain	27	133	1.9e-17	94.01	α-helix	0.691589	0	0.308411
celegans	O61220	PF12796	Ankyrin repeats (3 copies)	269	353	5.6e-05	93.44	α-helix	0.623529	0	0.376471
celegans	O61220	PF00520	Ion transport protein	517	771	0.00017	87.71	α-helix	0.886275	0	0.113725
celegans	Q17569	PF09668	Aspartyl protease	222	345	1.7e-52	88.9	α-helix & β-sheet	0.306452	0.435484	0.258065
celegans	O02326	PF01388	ARID/BRIGHT DNA binding domain	184	269	2.4e-16	94.49	α-helix	0.686047	0.0465116	0.267442
celegans	P91348	PF02535	ZIP Zinc transporter	5	438	2.9e-74	67.69	α-helix	0.559908	0	0.440092
celegans	A0A1I6CMA5	PF14989	Coiled-coil domain containing 32	16	111	2.5e-06	71.45	α-helix	0.583333	0	0.416667
celegans	Q19802	PF00250	Forkhead domain	171	249	8.4e-12	89.33	α-helix	0.493671	0.139241	0.367089
celegans	Q9XVL8	PF19032	Intu longin-like domain 2	234	385	6.5e-18	76.66	α-helix & β-sheet	0.256579	0.256579	0.486842
celegans	Q9XVL8	PF19033	Intu longin-like domain 3	408	515	4.7e-15	85.34	α-helix & β-sheet	0.240741	0.277778	0.481481
celegans	Q9XVL8	PF19031	First Longin domain of INTU, CCZ1 and HPS4	31	162	6.7e-21	89.26	α-helix & β-sheet	0.507576	0.25	0.242424
celegans	A0A5S9MNN1	PF07735	F-box associated	204	265	1e-15	95.17	α-helix & β-sheet	0.370968	0.306452	0.322581
celegans	O17013	PF00104	Ligand-binding domain of nuclear hormone receptor	175	384	5.7e-29	93.99	α-helix	0.690476	0.0428571	0.266667
celegans	O17013	PF00105	Zinc finger, C4 type (two domains)	69	136	2.7e-14	89.76	α-helix	0.352941	0.0294118	0.617647
celegans	O61715	PF00876	Innexin	37	414	2.8e-93	86.76	α-helix	0.719577	0.0767196	0.203704
celegans	Q22792	PF04981	NMD3 family	15	244	3.1e-71	88.34	α-helix & β-sheet	0.247826	0.417391	0.334783
celegans	Q22792	PF21193	NMD3 SH3 domain	247	294	4.6e-16	93.6	β-sheet	0.166667	0.458333	0.375
celegans	Q22792	PF21192	NMD3 OB-fold domain	311	406	1.4e-18	91.44	β-sheet	0.114583	0.40625	0.479167
celegans	I2HAH7	PF10321	Serpentine type 7TM GPCR chemoreceptor Srt	4	306	3.4e-101	92.56	α-helix	0.79868	0.019802	0.181518
celegans	Q7YX48	PF13881	Ubiquitin-2 like Rad60 SUMO-like	13	118	1.5e-29	78.56	α-helix & β-sheet	0.254717	0.283019	0.462264
celegans	K8ESN2	PF03380	Caenorhabditis protein of unknown function, DUF282	194	232	1.8e-10	87.81	β-sheet	0.102564	0.25641	0.641026
celegans	K8ESN2	PF03380	Caenorhabditis protein of unknown function, DUF282	302	339	2e-10	74.39	Coil	0	0.184211	0.815789
celegans	K8ESN2	PF03380	Caenorhabditis protein of unknown function, DUF282	81	113	9.2e-07	91.83	β-sheet	0.0909091	0.242424	0.666667
celegans	Q21706	PF00201	UDP-glucoronosyl and UDP-glucosyl transferase	24	516	5.2e-60	93.87	α-helix	0.541582	0.133874	0.324544
celegans	H2KZ99	PF00001	7 transmembrane receptor (rhodopsin family)	62	185	1.6e-06	86.19	α-helix	0.75	0.0967742	0.153226
celegans	O62377	PF00067	Cytochrome P450	26	496	1.1e-85	92.82	α-helix	0.575372	0.0955414	0.329087
celegans	Q9U2Z8	PF00646	F-box domain	14	51	0.14	95.04	α-helix	0.842105	0	0.157895
celegans	A0A0S4XR30	PF07735	F-box associated	89	154	1.5e-19	88.25	α-helix & β-sheet	0.363636	0.242424	0.393939
celegans	Q9XVQ0	PF00001	7 transmembrane receptor (rhodopsin family)	37	349	8e-11	77.17	α-helix	0.709265	0.057508	0.233227
celegans	Q18453	PF01417	ENTH domain	42	165	7.2e-38	91.91	α-helix	0.75	0.016129	0.233871
celegans	Q22235	PF13589	Histidine kinase-, DNA gyrase B-, and HSP90-like ATPase	89	207	2.1e-05	87.08	α-helix	0.428571	0.184874	0.386555
celegans	Q22235	PF00183	Hsp90 protein	245	750	5.7e-212	87.15	α-helix & β-sheet	0.397233	0.209486	0.393281
celegans	Q22666	PF09728	Myosin-like coiled-coil protein	19	320	1.5e-61	90.97	α-helix	0.980132	0	0.0198675
celegans	Q19788	PF04410	Gar1/Naf1 RNA binding region	166	243	6.3e-14	91.87	β-sheet	0.0769231	0.5	0.423077
celegans	Q10454	PF02807	ATP:guanido phosphotransferase, N-terminal domain	60	125	4.2e-27	98.11	α-helix	0.590909	0.030303	0.378788
celegans	Q10454	PF00217	ATP:guanido phosphotransferase, C-terminal catalytic domain	187	395	7.3e-72	95.55	α-helix & β-sheet	0.382775	0.229665	0.38756
celegans	H2KYE0	PF22902	BOS complex subunit NOMO1-like, beta sandwich domain	712	783	1.1e-11	85.1	β-sheet	0	0.583333	0.416667
celegans	H2KYE0	PF22898	BOS complex subunit NOMO1-like, first beta sandwich domain	25	110	1.9e-27	86.28	β-sheet	0.0465116	0.511628	0.44186
celegans	Q18240	PF00956	Nucleosome assembly protein (NAP)	75	163	1.6e-17	93.24	α-helix & β-sheet	0.247191	0.325843	0.426966
celegans	Q09240	PF00042	Globin	80	199	0.0068	94.24	α-helix	0.85	0	0.15
celegans	H2L0Q3	PF01094	Receptor family ligand binding region	45	400	1e-73	92.91	α-helix	0.452247	0.196629	0.351124
celegans	H2L0Q3	PF00003	7 transmembrane sweet-taste receptor of 3 GCPR	607	764	1.5e-23	86.88	α-helix	0.670886	0.126582	0.202532
celegans	H2L0Q3	PF00003	7 transmembrane sweet-taste receptor of 3 GCPR	445	575	7.8e-16	83.19	α-helix	0.854962	0	0.145038
celegans	O02109	PF04622	ERG2 and Sigma1 receptor like protein	13	177	1.3e-12	94.31	α-helix & β-sheet	0.309091	0.4	0.290909
celegans	Q20245	PF01579	Domain of unknown function (DUF19)	23	177	1.8e-11	89.69	α-helix	0.741935	0	0.258065
celegans	Q966L5	PF04959	Arsenite-resistance protein 2	497	686	4.1e-54	73.1	α-helix	0.368421	0.115789	0.515789
celegans	Q966L5	PF12066	SERRATE/Ars2, N-terminal domain	88	197	6.2e-33	88.87	α-helix	0.827273	0.00909091	0.163636
celegans	O44669	PF01531	Glycosyl transferase family 11	146	312	0.00049	90.47	α-helix	0.365269	0.179641	0.45509
celegans	Q18207	PF03407	Nucleotide-diphospho-sugar transferase	114	317	8.6e-26	93.83	α-helix	0.460784	0.176471	0.362745
celegans	O02050	PF00096	Zinc finger, C2H2 type	275	297	0.0074	82.28	α-helix	0.478261	0.173913	0.347826
celegans	O02050	PF00096	Zinc finger, C2H2 type	247	269	20	81.9	α-helix	0.478261	0.173913	0.347826
celegans	Q7KPV7	PF00106	short chain dehydrogenase	6	211	1.4e-24	96.52	α-helix	0.475728	0.150485	0.373786
celegans	A0A1C3NSH3	PF08397	IRSp53/MIM homology domain	17	136	3.6e-15	95.77	α-helix	0.966667	0	0.0333333
celegans	O76667	PF00001	7 transmembrane receptor (rhodopsin family)	58	305	1.3e-10	85.56	α-helix	0.794355	0.0806452	0.125
celegans	Q9N4X7	PF07801	Protein of unknown function (DUF1647)	68	209	5.4e-55	95.02	α-helix & β-sheet	0.429577	0.211268	0.359155
celegans	O16659	PF00651	BTB/POZ domain	121	216	0.00089	88.01	α-helix	0.520833	0.114583	0.364583
celegans	Q22744	PF00788	Ras association (RalGDS/AF-6) domain	398	495	7.4e-14	77.86	α-helix & β-sheet	0.22449	0.408163	0.367347
celegans	Q22744	PF16517	Novel Ras effector 1 C-terminal SARAH (Sav/Rassf/Hpo) domain	503	542	2.1e-11	72.93	α-helix	0.95	0	0.05
celegans	Q22744	PF00130	Phorbol esters/diacylglycerol binding domain (C1 domain)	165	215	4e-10	69.82	β-sheet	0.117647	0.372549	0.509804
celegans	P46557	PF17900	Peptidase M1 N-terminal domain	176	353	1.1e-06	93.57	β-sheet	0.0337079	0.567416	0.398876
celegans	P03934	PF13358	DDE superfamily endonuclease	84	224	4.1e-06	90.32	α-helix & β-sheet	0.347518	0.219858	0.432624
celegans	P03934	PF01498	Transposase	2	73	6.6e-20	91.62	α-helix	0.597222	0	0.402778
celegans	O17268	PF16672	Ragulator complex protein LAMTOR5	1	92	1.4e-16	85.34	α-helix & β-sheet	0.336957	0.315217	0.347826
celegans	Q94128	PF01079	Hint module	287	459	5.8e-37	82.62	β-sheet	0.156069	0.549133	0.294798
celegans	Q9U350	PF00014	Kunitz/Bovine pancreatic trypsin inhibitor domain	1035	1083	0.021	67.28	β-sheet	0.163265	0.367347	0.469388
celegans	Q9U350	PF00014	Kunitz/Bovine pancreatic trypsin inhibitor domain	314	355	1.4e-07	84.72	β-sheet	0.190476	0.404762	0.404762
celegans	Q9U350	PF00014	Kunitz/Bovine pancreatic trypsin inhibitor domain	401	454	0.28	69.87	β-sheet	0.185185	0.407407	0.407407
celegans	Q9U350	PF00014	Kunitz/Bovine pancreatic trypsin inhibitor domain	613	666	2.7e-10	84.59	α-helix & β-sheet	0.222222	0.444444	0.333333
celegans	Q9U350	PF00014	Kunitz/Bovine pancreatic trypsin inhibitor domain	191	247	2.9e-10	79.67	β-sheet	0.175439	0.263158	0.561404
celegans	Q9U350	PF00014	Kunitz/Bovine pancreatic trypsin inhibitor domain	507	560	9.5e-11	76.86	α-helix & β-sheet	0.203704	0.351852	0.444444
celegans	Q9U350	PF01683	EB module	67	117	0.0012	84.1	β-sheet	0.117647	0.372549	0.509804
celegans	Q9U350	PF01683	EB module	1210	1262	0.00038	79.96	β-sheet	0.169811	0.320755	0.509434
celegans	Q9U350	PF14625	Lustrin, cysteine-rich repeated domain	565	608	0.0001	78.55	β-sheet	0.0681818	0.340909	0.590909
celegans	Q9U350	PF14625	Lustrin, cysteine-rich repeated domain	462	502	0.012	71.68	β-sheet	0	0.365854	0.634146
celegans	Q9U350	PF14625	Lustrin, cysteine-rich repeated domain	719	764	0.00089	73.89	β-sheet	0	0.391304	0.608696
celegans	Q9U350	PF14625	Lustrin, cysteine-rich repeated domain	945	984	0.038	74.02	β-sheet	0.15	0.475	0.375
celegans	Q9U350	PF14625	Lustrin, cysteine-rich repeated domain	773	815	7.9	69.4	β-sheet	0	0.418605	0.581395
celegans	Q9U350	PF14625	Lustrin, cysteine-rich repeated domain	360	395	0.38	78.52	β-sheet	0.0833333	0.361111	0.555556
celegans	Q9U2B3	PF07735	F-box associated	243	301	0.084	95.89	α-helix & β-sheet	0.338983	0.254237	0.40678
celegans	O17170	PF10327	Serpentine type 7TM GPCR chemoreceptor Sri	6	310	7.2e-101	92	α-helix	0.793443	0.0295082	0.177049
celegans	G1K0Y9	PF07735	F-box associated	14	53	0.0002	94.05	α-helix	0.45	0.2	0.35
celegans	Q23422	PF01391	Collagen triple helix repeat (20 copies)	176	232	0.00012	49.43	Coil	0	0	1
celegans	Q23422	PF01484	Nematode cuticle collagen N-terminal domain	8	57	2.4e-06	85.33	α-helix	1	0	0
celegans	Q9GZF8	PF13649	Methyltransferase domain	41	127	1.7e-11	94.59	α-helix & β-sheet	0.390805	0.241379	0.367816
celegans	Q21275	PF04675	DNA ligase N terminus	165	331	1e-18	94.29	α-helix	0.694611	0.011976	0.293413
celegans	Q21275	PF00645	Poly(ADP-ribose) polymerase and DNA-Ligase Zn-finger region	13	101	1.4e-13	84	α-helix & β-sheet	0.280899	0.269663	0.449438
celegans	Q21275	PF10283	PBZ domain	469	492	1.1e-05	85.23	α-helix	0.375	0.166667	0.458333
celegans	A0A486WY88	PF08232	Striatin family	25	161	3.4e-36	71.77	α-helix	0.751825	0	0.248175
celegans	A0A486WY88	PF00400	WD domain, G-beta repeat	636	676	1.3	94.61	β-sheet	0	0.634146	0.365854
celegans	A0A486WY88	PF00400	WD domain, G-beta repeat	407	444	0.00016	95.3	β-sheet	0	0.578947	0.421053
celegans	A0A486WY88	PF00400	WD domain, G-beta repeat	597	631	0.00016	95.93	β-sheet	0	0.628571	0.371429
celegans	A0A486WY88	PF00400	WD domain, G-beta repeat	462	496	4.6e-06	94.76	β-sheet	0	0.657143	0.342857
celegans	A0A486WY88	PF00400	WD domain, G-beta repeat	355	390	0.015	95.38	β-sheet	0	0.611111	0.388889
celegans	O76577	PF01398	JAB1/Mov34/MPN/PAD-1 ubiquitin protease	29	139	6.1e-31	87.82	α-helix & β-sheet	0.369369	0.297297	0.333333
celegans	Q9BKX3	PF00646	F-box domain	8	48	5.4e-07	84.43	α-helix	0.780488	0	0.219512
celegans	Q9BKX3	PF01827	FTH domain	103	241	3.8e-43	93.35	α-helix & β-sheet	0.42446	0.244604	0.330935
celegans	Q9N3F0	PF04427	Brix domain	36	225	8.5e-34	95.09	α-helix & β-sheet	0.268421	0.389474	0.342105
celegans	G5EF11	PF02319	E2F/DP family winged-helix DNA-binding domain	67	131	3.8e-22	82.92	α-helix	0.630769	0.184615	0.184615
celegans	G5EF11	PF16421	E2F transcription factor CC-MB domain	157	254	3.2e-13	88.2	α-helix	0.530612	0.163265	0.306122
celegans	G5EE67	PF01466	Skp1 family, dimerisation domain	119	165	1.9e-20	88.97	α-helix	0.765957	0	0.234043
celegans	G5EE67	PF03931	Skp1 family, tetramerisation domain	9	74	4.6e-17	89.71	α-helix	0.439394	0.181818	0.378788
celegans	Q20647	PF00276	Ribosomal protein L23	66	126	1.1e-11	96.58	α-helix & β-sheet	0.377049	0.377049	0.245902
celegans	Q20647	PF03939	Ribosomal protein L23, N-terminal domain	8	56	1e-15	87.88	α-helix	0.265306	0	0.734694
celegans	A0A0K3AWB8	PF00439	Bromodomain	565	646	6.2e-16	93.97	α-helix	0.646341	0	0.353659
celegans	A0A0K3AWB8	PF00439	Bromodomain	293	375	1.1e-11	95.65	α-helix	0.578313	0.0120482	0.409639
celegans	P91226	PF02343	TRA-1 regulated protein R03H10.4	56	187	6.7e-17	89.67	β-sheet	0.143939	0.356061	0.5
celegans	P34711	PF07690	Major Facilitator Superfamily	38	402	1.5e-30	88.51	α-helix	0.786301	0.060274	0.153425
celegans	Q9U2E1	PF07149	Pes-10	1	394	6.4e-152	86.74	α-helix	0.779188	0	0.220812
celegans	F3NWW5	PF07714	Protein tyrosine and serine/threonine kinase	274	549	2.1e-79	89.87	α-helix	0.405797	0.188406	0.405797
celegans	G5EDS1	PF00292	'Paired box' domain	5	129	4.2e-64	94.09	α-helix	0.544	0.048	0.408
celegans	G5EDS1	PF00046	Homeodomain	219	274	2.3e-18	93.83	α-helix	0.732143	0	0.267857
celegans	Q7YTR2	PF00240	Ubiquitin family	44	101	0.0062	81.48	α-helix & β-sheet	0.310345	0.344828	0.344828
celegans	Q9XVS4	PF05022	SRP40, C-terminal domain	897	966	3.4e-17	85.03	α-helix	0.371429	0	0.628571
celegans	Q21307	PF00069	Protein kinase domain	74	325	1.3e-47	88.81	α-helix	0.460317	0.186508	0.353175
celegans	Q09473	PF00810	ER lumen protein retaining receptor	28	169	1e-54	93.91	α-helix	0.746479	0.0140845	0.239437
celegans	Q23202	PF01172	Shwachman-Bodian-Diamond syndrome (SBDS) protein	16	103	6.4e-27	86.33	α-helix & β-sheet	0.409091	0.340909	0.25
celegans	Q23202	PF20268	SBDS protein, C-terminal domain	174	242	4.7e-20	79.64	α-helix & β-sheet	0.362319	0.42029	0.217391
celegans	Q23202	PF09377	SBDS protein, domain II	111	172	6.8e-20	84.37	α-helix	0.580645	0.112903	0.306452
celegans	Q8MXV8	PF01094	Receptor family ligand binding region	78	365	1.9e-07	80.53	α-helix	0.385417	0.1875	0.427083
celegans	Q8MXV8	PF10613	Ligated ion channel L-glutamate- and glycine-binding site	410	520	5.7e-37	91.3	α-helix & β-sheet	0.234234	0.36036	0.405405
celegans	Q8MXV8	PF00060	Ligand-gated ion channel	537	797	1.1e-25	87.15	α-helix	0.586207	0.0881226	0.32567
celegans	Q9TXI8	PF08205	CD80-like C2-set immunoglobulin domain	151	226	0.00037	89.92	β-sheet	0	0.539474	0.460526
celegans	Q9TXI8	PF07679	Immunoglobulin I-set domain	643	727	1e-09	91.86	β-sheet	0.0352941	0.623529	0.341176
celegans	Q9TXI8	PF13927	Immunoglobulin domain	333	398	6.5e-05	82.9	β-sheet	0	0.545455	0.454545
celegans	Q9TXI8	PF13927	Immunoglobulin domain	434	499	9.2e-06	87.64	β-sheet	0.0909091	0.469697	0.439394
celegans	Q9TXI8	PF13927	Immunoglobulin domain	529	608	3e-05	88.24	β-sheet	0.0375	0.6625	0.3
celegans	Q9TXI8	PF00041	Fibronectin type III domain	738	839	0.00057	86.46	β-sheet	0	0.588235	0.411765
celegans	Q9XW33	PF00149	Calcineurin-like phosphoesterase	143	311	1.7e-27	97.5	α-helix	0.372781	0.153846	0.473373
celegans	Q9XWR1	PF04500	FLYWCH zinc finger domain	134	192	1e-10	95.08	β-sheet	0	0.508475	0.491525
celegans	G5EFW7	PF00400	WD domain, G-beta repeat	52	88	4.1e-05	94.68	β-sheet	0	0.648649	0.351351
celegans	P91254	PF02798	Glutathione S-transferase, N-terminal domain	6	73	0.005	97.72	α-helix & β-sheet	0.485294	0.220588	0.294118
celegans	P91254	PF14497	Glutathione S-transferase, C-terminal domain	124	201	1.1e-10	96.85	α-helix	0.769231	0	0.230769
celegans	O45386	PF00635	MSP (Major sperm protein) domain	201	289	1e-13	92.68	β-sheet	0.0449438	0.550562	0.404494
celegans	Q23597	PF09782	NADH:ubiquinone oxidoreductase, NDUFB6/B17 subunit	28	194	3.7e-37	79.7	α-helix	0.550898	0.0239521	0.42515
celegans	Q21293	PF05611	Caenorhabditis elegans protein of unknown function (DUF780)	1	70	1.1e-34	58.6	Coil	0	0	1
celegans	A0A1C3NSL8	PF00135	Carboxylesterase family	41	575	6.6e-150	93.61	α-helix	0.386916	0.186916	0.426168
celegans	Q23357	PF00069	Protein kinase domain	305	600	8.7e-62	86.65	α-helix	0.418919	0.172297	0.408784
celegans	Q11106	PF10507	Transmembrane protein 65	111	215	5.1e-22	78.99	α-helix	0.866667	0	0.133333
celegans	O17099	PF00635	MSP (Major sperm protein) domain	10	109	6.7e-25	89.2	β-sheet	0.1	0.46	0.44
celegans	O02225	PF00120	Glutamine synthetase, catalytic domain	129	366	1.2e-19	96.34	α-helix & β-sheet	0.390756	0.210084	0.39916
celegans	O02225	PF03951	Glutamine synthetase, beta-Grasp domain	32	107	1.2e-05	97.38	β-sheet	0.0789474	0.486842	0.434211
celegans	Q09237	PF02213	GYF domain	462	506	4.2e-06	84.82	α-helix & β-sheet	0.222222	0.377778	0.4
celegans	Q23245	PF00125	Core histone H2A/H2B/H3/H4	114	204	0.0015	81.79	α-helix	0.604396	0	0.395604
celegans	O62361	PF00646	F-box domain	314	348	0.51	83.12	α-helix	0.771429	0	0.228571
celegans	O62361	PF01827	FTH domain	426	563	4.5e-17	90.38	α-helix & β-sheet	0.384058	0.311594	0.304348
celegans	O62361	PF01827	FTH domain	130	244	7.5e-08	87.35	α-helix & β-sheet	0.373913	0.304348	0.321739
celegans	Q21762	PF00581	Rhodanese-like domain	70	175	9.9e-07	93.79	α-helix	0.367925	0.198113	0.433962
celegans	Q9TYL7	PF02118	Srg family chemoreceptor	32	306	5.7e-82	91.25	α-helix	0.843636	0.0509091	0.105455
celegans	O16530	PF02460	Patched family	49	903	0	83.97	α-helix	0.647953	0.121637	0.230409
celegans	Q8ITV2	PF07690	Major Facilitator Superfamily	21	395	9.9e-37	93.09	α-helix	0.832	0.0213333	0.146667
celegans	Q22192	PF01060	Transthyretin-like family	27	106	2.2e-11	87.11	β-sheet	0	0.575	0.425
celegans	O17240	PF10317	Serpentine type 7TM GPCR chemoreceptor Srd	19	314	9e-83	90.99	α-helix	0.804054	0.0574324	0.138514
celegans	O76691	PF07735	F-box associated	199	265	3.8e-12	87.02	α-helix	0.373134	0.164179	0.462687
celegans	Q8I4K2	PF02913	FAD linked oxidases, C-terminal domain	229	470	5.2e-63	96.14	α-helix & β-sheet	0.533058	0.206612	0.260331
celegans	Q8I4K2	PF01565	FAD binding domain	52	188	6.1e-27	97.01	α-helix & β-sheet	0.291971	0.233577	0.474453
celegans	Q9U2L4	PF00226	DnaJ domain	27	88	2e-16	90.09	α-helix	0.725806	0	0.274194
celegans	Q20525	PF10912	Protein of unknown function (DUF2700)	20	164	4.3e-53	80.93	α-helix	0.882759	0.00689655	0.110345
celegans	U4PS08	PF02535	ZIP Zinc transporter	55	405	9.9e-47	75.82	α-helix	0.814815	0.00569801	0.179487
celegans	Q9GR41	PF00646	F-box domain	1	37	0.0042	86.66	α-helix	0.783784	0	0.216216
celegans	Q9GR41	PF01827	FTH domain	123	262	4.4e-31	90.88	α-helix & β-sheet	0.428571	0.242857	0.328571
celegans	E0AHD3	PF01593	Flavin containing amine oxidoreductase	11	443	1.6e-46	93.76	α-helix & β-sheet	0.387991	0.21709	0.394919
celegans	Q564Y1	PF10316	Serpentine type 7TM GPCR chemoreceptor Srbc	17	266	1e-12	87.58	α-helix	0.836	0	0.164
celegans	Q23041	PF10323	Serpentine type 7TM GPCR chemoreceptor Srv	22	307	5.2e-74	90.74	α-helix	0.839161	0.041958	0.118881
celegans	P91869	PF05669	SOH1	23	115	3.3e-32	94.71	α-helix	0.88172	0	0.11828
celegans	P91823	PF00051	Kringle domain	90	165	4.5e-07	69.25	Coil	0.0394737	0.131579	0.828947
celegans	Q20278	PF00755	Choline/Carnitine o-acyltransferase	15	588	8.5e-145	95.05	α-helix	0.506969	0.163763	0.329268
celegans	A0A078BQJ0	PF00018	SH3 domain	119	157	0.091	95.04	β-sheet	0.0512821	0.512821	0.435897
celegans	Q27476	PF00067	Cytochrome P450	38	496	3.8e-93	92.87	α-helix	0.581699	0.100218	0.318083
celegans	G5EEY6	PF13927	Immunoglobulin domain	53	132	6.4e-07	96.83	β-sheet	0.125	0.5375	0.3375
celegans	G5EEY6	PF13927	Immunoglobulin domain	160	232	0.00024	97.27	β-sheet	0.0410959	0.547945	0.410959
celegans	Q9N5L3	PF01734	Patatin-like phospholipase	142	320	7.5e-10	93.89	α-helix	0.47486	0.145251	0.379888
celegans	P50432	PF00464	Serine hydroxymethyltransferase	53	450	6.9e-199	97.59	α-helix	0.462312	0.183417	0.354271
celegans	Q09996	PF00133	tRNA synthetases class I (I, L, M and V)	21	109	1.4e-09	93.8	α-helix	0.505618	0.157303	0.337079
celegans	Q09996	PF08264	Anticodon-binding domain of tRNA ligase	797	902	1.2e-14	96.42	α-helix	0.764151	0.00943396	0.226415
celegans	Q09996	PF22947	Ubiquitin-like domain	1071	1181	2.1e-26	88.36	β-sheet	0.126126	0.441441	0.432432
celegans	Q09996	PF09334	tRNA synthetases class I (M)	662	759	2e-05	94.21	α-helix	0.44898	0.193878	0.357143
celegans	Q21013	PF03045	DAN domain	31	117	1.1e-05	91.91	β-sheet	0	0.735632	0.264368
celegans	Q93789	PF04083	Partial alpha/beta-hydrolase lipase region	31	94	7.5e-20	95.86	β-sheet	0.1875	0.296875	0.515625
celegans	O01974	PF01398	JAB1/Mov34/MPN/PAD-1 ubiquitin protease	11	139	4.2e-22	80.7	α-helix & β-sheet	0.511628	0.232558	0.255814
celegans	O01974	PF19445	C-terminal region of eIF3h	150	349	8.8e-38	80.12	α-helix	0.71	0.07	0.22
celegans	E3CTG4	PF10319	Serpentine type 7TM GPCR chemoreceptor Srj	3	221	1.3e-69	89.11	α-helix	0.844749	0	0.155251
celegans	A0A0K3ARD1	PF00413	Matrixin	26	193	9.8e-34	88.98	α-helix & β-sheet	0.315476	0.202381	0.482143
celegans	O17876	PF10328	Serpentine type 7TM GPCR chemoreceptor Srx	32	290	1.1e-65	88.14	α-helix	0.795367	0.030888	0.173745
celegans	O17263	PF01738	Dienelactone hydrolase family	40	261	1.9e-35	97.24	α-helix & β-sheet	0.396396	0.234234	0.369369
celegans	A9Z1L1	PF00079	Serpin (serine protease inhibitor)	14	370	5.4e-92	91.71	α-helix & β-sheet	0.327731	0.35014	0.322129
celegans	Q95Y97	PF08784	Replication protein A C terminal	194	283	0.0061	69.44	α-helix	0.444444	0.0888889	0.466667
celegans	G5EDB0	PF11938	TLR4 regulator and MIR-interacting MSAP	53	157	5.7e-16	92.31	α-helix	0.638095	0.0380952	0.32381
celegans	P46504	PF17380	Family of unknown function (DUF5401)	22	749	0	70.52	α-helix	0.438187	0.0961538	0.465659
celegans	P30627	PF00042	Globin	33	145	1.4e-22	98.36	α-helix	0.823009	0	0.176991
celegans	Q22346	PF03314	Protein of unknown function, DUF273	106	318	3.4e-53	97.29	α-helix	0.42723	0.192488	0.380282
celegans	Q21824	PF00578	AhpC/TSA family	37	167	3.8e-31	97.69	α-helix & β-sheet	0.320611	0.328244	0.351145
celegans	Q21824	PF10417	C-terminal domain of 1-Cys peroxiredoxin	188	222	2.3e-05	97.15	α-helix	0.428571	0.0571429	0.514286
celegans	Q09956	PF05063	MT-A70	185	349	8e-46	90.26	α-helix & β-sheet	0.230303	0.309091	0.460606
celegans	Q19119	PF05783	Dynein light intermediate chain (DLIC)	46	156	0.14	92.27	α-helix & β-sheet	0.369369	0.315315	0.315315
celegans	P34335	PF00723	Glycosyl hydrolases family 15	9	941	2.4e-66	82.83	α-helix	0.519829	0.102894	0.377278
celegans	P34335	PF19292	Phosphorylase b kinase C-terminal domain	1001	1224	4.1e-13	77.23	α-helix	0.607143	0.0401786	0.352679
celegans	P34295	PF00615	Regulator of G protein signaling domain	41	155	1.6e-29	96.82	α-helix	0.773913	0	0.226087
celegans	O44815	PF00651	BTB/POZ domain	145	244	4.7e-25	94.39	α-helix	0.6	0.14	0.26
celegans	O44815	PF00917	MATH domain	15	128	1.5e-32	91.14	β-sheet	0.0964912	0.605263	0.298246
celegans	G5EF94	PF10328	Serpentine type 7TM GPCR chemoreceptor Srx	1	220	2e-65	90.56	α-helix	0.854545	0.0363636	0.109091
celegans	O76743	PF00270	DEAD/DEAH box helicase	760	938	1.6e-37	86.25	α-helix	0.480447	0.162011	0.357542
celegans	O76743	PF00271	Helicase conserved C-terminal domain	1001	1099	8.2e-22	83.72	α-helix	0.414141	0.181818	0.40404
celegans	O76743	PF00098	Zinc knuckle	594	610	0.096	80.21	Coil	0	0	1
celegans	O76743	PF00098	Zinc knuckle	666	681	8.7	76.07	Coil	0	0	1
celegans	O76743	PF00098	Zinc knuckle	640	655	0.0091	79.25	Coil	0	0	1
celegans	O76743	PF00098	Zinc knuckle	570	587	0.043	74.4	Coil	0	0	1
celegans	O76743	PF00098	Zinc knuckle	617	633	0.12	80.88	Coil	0	0	1
celegans	Q8TA83	PF00684	DnaJ central domain	191	252	2.4e-09	86.14	β-sheet	0	0.258065	0.741935
celegans	Q8TA83	PF00226	DnaJ domain	44	105	3.4e-21	87.79	α-helix	0.741935	0	0.258065
celegans	Q8TA83	PF01556	DnaJ C terminal domain	165	369	3e-29	90.61	β-sheet	0.0585366	0.541463	0.4
celegans	Q27527	PF03952	Enolase, N-terminal domain	3	134	1e-53	97.62	α-helix	0.424242	0.189394	0.386364
celegans	Q27527	PF00113	Enolase, C-terminal TIM barrel domain	143	431	2.6e-150	97.61	α-helix	0.446367	0.16955	0.384083
celegans	Q09252	PF09745	Nuclear speckle splicing regulatory protein 1, N-terminal	57	176	2e-28	90.85	α-helix	0.75	0	0.25
celegans	P91464	PF01579	Domain of unknown function (DUF19)	38	197	1.9e-28	81.36	α-helix	0.74375	0	0.25625
celegans	Q9N5R9	PF00557	Metallopeptidase family M24	180	410	1.2e-22	93.04	α-helix & β-sheet	0.38961	0.290043	0.320346
celegans	Q9N5R9	PF08644	FACT complex subunit (SPT16/CDC68)	529	689	5.7e-50	83.48	β-sheet	0.198758	0.354037	0.447205
celegans	Q9N5R9	PF14826	FACT complex subunit SPT16 N-terminal lobe domain	8	164	1.6e-39	91.53	α-helix & β-sheet	0.426752	0.216561	0.356688
celegans	Q9N5R9	PF08512	Histone chaperone Rttp106-like, middle domain	808	894	4.8e-17	91.03	β-sheet	0.195402	0.448276	0.356322
celegans	Q9N5R9	PF21091	FACT complex subunit SPT16, C-terminal domain	936	1016	1.8e-05	40.68	α-helix	0.222222	0	0.777778
celegans	Q9XUY6	PF00646	F-box domain	9	48	0.0094	88.2	α-helix	0.8	0	0.2
celegans	Q9N527	PF01484	Nematode cuticle collagen N-terminal domain	14	63	2.2e-12	92.08	α-helix	1	0	0
celegans	Q9N527	PF01391	Collagen triple helix repeat (20 copies)	142	198	2.4e-06	58.45	β-sheet	0	0.298246	0.701754
celegans	Q9N527	PF01391	Collagen triple helix repeat (20 copies)	208	266	3.4e-05	55.87	β-sheet	0	0.254237	0.745763
celegans	O02072	PF10328	Serpentine type 7TM GPCR chemoreceptor Srx	61	317	2.1e-71	91.04	α-helix	0.821012	0.0233463	0.155642
celegans	Q9U294	PF22700	Diphosphomevalonate decarboxylase-like N-terminal domain	17	190	5.6e-49	90.91	α-helix & β-sheet	0.333333	0.310345	0.356322
celegans	Q9U294	PF18376	Mevalonate 5-diphosphate decarboxylase C-terminal domain	204	375	1.8e-54	95.24	α-helix	0.546512	0.156977	0.296512
celegans	Q95Q62	PF03770	Inositol polyphosphate kinase	256	466	6e-33	92.97	α-helix & β-sheet	0.440758	0.208531	0.350711
celegans	Q10944	PF00328	Histidine phosphatase superfamily (branch 2)	30	320	2.7e-34	96.01	α-helix	0.498282	0.140893	0.360825
celegans	P47207	PF00118	TCP-1/cpn60 chaperonin family	31	518	1.5e-148	89.62	α-helix	0.526639	0.186475	0.286885
celegans	Q17724	PF13561	Enoyl-(Acyl carrier protein) reductase	15	263	3.5e-42	97.42	α-helix	0.550201	0.13253	0.317269
celegans	O62473	PF07735	F-box associated	85	136	1.3e-06	95.34	α-helix	0.365385	0.173077	0.461538
celegans	Q17999	PF02931	Neurotransmitter-gated ion-channel ligand binding domain	53	262	2.8e-30	82.82	β-sheet	0.104762	0.490476	0.404762
celegans	Q11180	PF01061	ABC-2 type transporter	390	601	8.1e-41	93.37	α-helix	0.863208	0	0.136792
celegans	Q11180	PF00005	ABC transporter	83	238	1.9e-21	89.66	α-helix & β-sheet	0.365385	0.230769	0.403846
celegans	Q11180	PF19055	ABC-2 type transporter	267	339	0.032	90.93	α-helix	0.506849	0.178082	0.315068
celegans	Q9XUB7	PF05823	Nematode fatty acid retinoid binding protein (Gp-FAR-1)	32	181	1.4e-46	74.92	α-helix	0.86	0	0.14
celegans	P41849	PF02931	Neurotransmitter-gated ion-channel ligand binding domain	34	236	1.7e-44	93.93	β-sheet	0.0788177	0.571429	0.349754
celegans	P41849	PF02932	Neurotransmitter-gated ion-channel transmembrane region	245	480	2.2e-24	68.44	α-helix	0.580508	0	0.419492
celegans	Q20624	PF06463	Molybdenum Cofactor Synthesis C	245	371	8.8e-36	89.31	α-helix & β-sheet	0.307087	0.23622	0.456693
celegans	Q20624	PF01967	MoaC family	454	588	4.7e-46	94.05	α-helix & β-sheet	0.362963	0.340741	0.296296
celegans	Q20624	PF04055	Radical SAM superfamily	78	238	2.6e-31	95.84	α-helix	0.459627	0.15528	0.385093
celegans	Q20624	PF13353	4Fe-4S single cluster domain	81	185	0.095	95.5	α-helix	0.4	0.152381	0.447619
celegans	O17663	PF10327	Serpentine type 7TM GPCR chemoreceptor Sri	5	306	1.3e-103	91.97	α-helix	0.788079	0.0331126	0.178808
celegans	O61204	PF00067	Cytochrome P450	26	493	4.3e-88	93.88	α-helix	0.581197	0.0982906	0.320513
celegans	Q17955	PF00635	MSP (Major sperm protein) domain	51	98	0.0021	92.48	β-sheet	0	0.645833	0.354167
celegans	Q93747	PF00188	Cysteine-rich secretory protein family	29	172	1.5e-13	94.01	α-helix & β-sheet	0.409722	0.243056	0.347222
celegans	O17129	PF01531	Glycosyl transferase family 11	62	337	3.5e-12	94.17	α-helix	0.40942	0.177536	0.413043
celegans	O45768	PF10328	Serpentine type 7TM GPCR chemoreceptor Srx	33	294	6e-23	88.42	α-helix	0.832061	0.0152672	0.152672
celegans	Q9U2K7	PF09808	Small nuclear RNA activating complex (SNAPc), subunit 1	16	210	2e-51	81.76	α-helix	0.630769	0.0564103	0.312821
celegans	P91341	PF00400	WD domain, G-beta repeat	140	172	21	92.92	β-sheet	0	0.606061	0.393939
celegans	P91341	PF00400	WD domain, G-beta repeat	480	513	0.0025	93.71	β-sheet	0	0.676471	0.323529
celegans	P91341	PF00400	WD domain, G-beta repeat	354	388	0.0038	91.34	β-sheet	0	0.6	0.4
celegans	P91341	PF00400	WD domain, G-beta repeat	394	428	0.0094	93.87	β-sheet	0	0.6	0.4
celegans	P91341	PF04003	Dip2/Utp12 Family	759	861	2.3e-18	86.92	α-helix	0.864078	0	0.135922
celegans	G5EBJ1	PF07690	Major Facilitator Superfamily	27	324	1.3e-15	88.44	α-helix	0.828859	0.0268456	0.144295
celegans	Q21381	PF00083	Sugar (and other) transporter	58	465	2e-32	86.57	α-helix	0.852941	0	0.147059
celegans	P30634	PF00581	Rhodanese-like domain	138	234	8.2e-08	96.39	α-helix	0.402062	0.195876	0.402062
celegans	P91841	PF10318	Serpentine type 7TM GPCR chemoreceptor Srh	23	323	9.1e-52	90.42	α-helix	0.79402	0.0431894	0.162791
celegans	H8ESG3	PF07714	Protein tyrosine and serine/threonine kinase	183	453	1.8e-53	85.51	α-helix	0.424354	0.162362	0.413284
celegans	Q95003	PF00255	Glutathione peroxidase	41	155	1.1e-29	98	α-helix & β-sheet	0.304348	0.226087	0.469565
celegans	O16406	PF01579	Domain of unknown function (DUF19)	49	214	2.2e-37	85.39	α-helix	0.807229	0	0.192771
celegans	Q21262	PF00067	Cytochrome P450	37	219	1.8e-22	92.11	α-helix	0.612022	0.0765027	0.311475
celegans	O76630	PF22890	EMC2 TPR-like repeat domain	90	196	2.1e-09	97.27	α-helix	0.82243	0	0.17757
celegans	O76630	PF13181	Tetratricopeptide repeat	206	223	470	96.75	α-helix	0.833333	0	0.166667
celegans	G5EG22	PF03517	Regulator of volume decrease after cellular swelling	32	181	4.4e-31	76.3	α-helix & β-sheet	0.28	0.253333	0.466667
celegans	O45011	PF00217	ATP:guanido phosphotransferase, C-terminal catalytic domain	189	397	1.5e-76	95.52	α-helix & β-sheet	0.401914	0.229665	0.368421
celegans	O45011	PF02807	ATP:guanido phosphotransferase, N-terminal domain	63	128	1.3e-27	98.02	α-helix	0.590909	0.030303	0.378788
celegans	Q18033	PF16134	THO complex subunit 2 N-terminus	25	384	9.5e-41	83.2	α-helix	0.638889	0.00555556	0.355556
celegans	Q18033	PF16134	THO complex subunit 2 N-terminus	405	547	1e-18	89.6	α-helix	0.79021	0	0.20979
celegans	Q18033	PF11732	Transcription- and export-related complex subunit	549	623	2.8e-22	89.9	α-helix	0.693333	0.0266667	0.28
celegans	Q18033	PF11262	Transcription factor/nuclear export subunit protein 2	863	1142	6.1e-75	89.57	α-helix	0.803571	0.0107143	0.185714
celegans	Q9U2Q9	PF00069	Protein kinase domain	38	320	3.4e-64	95.66	α-helix	0.374558	0.190813	0.434629
celegans	Q22922	PF00383	Cytidine and deoxycytidylate deaminase zinc-binding region	11	113	3.2e-21	98.09	α-helix & β-sheet	0.378641	0.271845	0.349515
celegans	Q09652	PF01323	DSBA-like thioredoxin domain	6	210	4.4e-48	96.36	α-helix	0.634146	0.107317	0.258537
celegans	Q22067	PF00155	Aminotransferase class I and II	30	397	8e-75	97.27	α-helix	0.494565	0.160326	0.345109
celegans	H2KYF2	PF07690	Major Facilitator Superfamily	232	555	5.2e-43	90.82	α-helix	0.858025	0	0.141975
celegans	O16276	PF00201	UDP-glucoronosyl and UDP-glucosyl transferase	22	522	6.2e-81	93.27	α-helix	0.532934	0.131737	0.335329
celegans	P34264	PF00298	Ribosomal protein L11, RNA binding domain	87	155	1.9e-18	91.18	α-helix	0.521739	0.101449	0.376812
celegans	P34264	PF03946	Ribosomal protein L11, N-terminal domain	24	81	5.9e-20	88.56	α-helix & β-sheet	0.344828	0.275862	0.37931
celegans	Q9TZQ1	PF00102	Protein-tyrosine phosphatase	133	362	1.4e-67	95.43	α-helix & β-sheet	0.278261	0.291304	0.430435
celegans	Q9N4Y8	PF00384	Molybdopterin oxidoreductase	304	629	6.8e-107	93.39	α-helix	0.392638	0.199387	0.407975
celegans	Q9N4Y8	PF22117	NADH-quinone oxidoreductase subunit 3, ferredoxin-like domain	169	235	8.6e-29	94.24	α-helix	0.313433	0.19403	0.492537
celegans	Q9N4Y8	PF10588	NADH-ubiquinone oxidoreductase-G iron-sulfur binding region	113	150	7.3e-13	95.59	α-helix	0.605263	0	0.394737
celegans	Q9N4Y8	PF22151	NADH-ubiquinone oxidoreductase NDSU1/NuoG-like, 4Fe-4S domain	248	298	7.9e-23	96.24	β-sheet	0.156863	0.431373	0.411765
celegans	Q9N4Y8	PF09326	NADH-ubiquinone oxidoreductase subunit G, C-terminal	658	707	2.1e-06	89.07	α-helix	0.46	0.04	0.5
celegans	Q9N4Y8	PF13510	2Fe-2S iron-sulfur cluster binding domain	30	106	6.1e-16	93.73	β-sheet	0.103896	0.298701	0.597403
celegans	Q18386	PF00069	Protein kinase domain	40	269	4.2e-15	89.59	α-helix	0.521739	0.126087	0.352174
celegans	Q18386	PF00566	Rab-GTPase-TBC domain	452	654	8.5e-40	95.35	α-helix	0.758621	0.00985222	0.231527
celegans	E7EM29	PF00328	Histidine phosphatase superfamily (branch 2)	25	353	1.2e-42	95.25	α-helix	0.510638	0.136778	0.352584
celegans	G5EC53	PF03062	MBOAT, membrane-bound O-acyltransferase family	115	406	8.5e-27	94.42	α-helix	0.681507	0.0136986	0.304795
celegans	Q19791	PF01421	Reprolysin (M12B) family zinc metalloprotease	280	493	3.1e-22	83.11	α-helix	0.331776	0.182243	0.485981
celegans	Q19791	PF00090	Thrombospondin type 1 domain	593	642	0.0022	80.66	β-sheet	0	0.46	0.54
celegans	Q19791	PF17771	ADAMTS cysteine-rich domain 2	508	577	9.1e-13	76.11	β-sheet	0.171429	0.3	0.528571
celegans	Q19791	PF08685	GON domain	1926	2122	2.1e-68	83.79	β-sheet	0.0659898	0.467005	0.467005
celegans	Q19791	PF19030	Thrombospondin type 1 domain	1356	1408	1.5e-07	69.21	β-sheet	0.0754717	0.490566	0.433962
celegans	Q19791	PF19030	Thrombospondin type 1 domain	1064	1114	1.9e-05	63.13	β-sheet	0.0588235	0.509804	0.431373
celegans	Q19791	PF19030	Thrombospondin type 1 domain	1625	1679	8.5e-08	69.94	β-sheet	0.109091	0.418182	0.472727
celegans	Q19791	PF19030	Thrombospondin type 1 domain	947	999	0.00019	66.39	β-sheet	0.0566038	0.54717	0.396226
celegans	Q19791	PF19030	Thrombospondin type 1 domain	1531	1584	1.8e-08	68.89	β-sheet	0	0.425926	0.574074
celegans	Q19791	PF19030	Thrombospondin type 1 domain	1478	1523	1.9e-05	68.17	β-sheet	0.0652174	0.456522	0.478261
celegans	Q19791	PF19030	Thrombospondin type 1 domain	1871	1923	2.7e-09	70.2	β-sheet	0.0566038	0.509434	0.433962
celegans	Q19791	PF19030	Thrombospondin type 1 domain	1682	1735	2.3e-07	67.77	β-sheet	0.111111	0.37037	0.518519
celegans	Q19791	PF19030	Thrombospondin type 1 domain	1007	1061	0.00045	65.06	β-sheet	0	0.363636	0.636364
celegans	Q19791	PF19030	Thrombospondin type 1 domain	1798	1865	2e-09	57.2	β-sheet	0.0441176	0.426471	0.529412
celegans	Q19791	PF19030	Thrombospondin type 1 domain	1229	1281	5.7e-06	64.81	β-sheet	0.0754717	0.433962	0.490566
celegans	Q19791	PF19030	Thrombospondin type 1 domain	1117	1169	0.00031	65.79	β-sheet	0.0566038	0.396226	0.54717
celegans	Q19791	PF19030	Thrombospondin type 1 domain	1284	1338	4.2e-09	67.09	β-sheet	0.109091	0.418182	0.472727
celegans	Q19791	PF19030	Thrombospondin type 1 domain	1172	1226	2e-06	59.43	β-sheet	0.0727273	0.4	0.527273
celegans	Q19791	PF19030	Thrombospondin type 1 domain	1411	1468	7.4e-06	69.95	β-sheet	0.0517241	0.258621	0.689655
celegans	Q19791	PF19030	Thrombospondin type 1 domain	1740	1794	0.00015	63.46	β-sheet	0.0727273	0.254545	0.672727
celegans	Q19791	PF05986	ADAM-TS Spacer 1	756	871	3.7e-24	81.48	β-sheet	0.0258621	0.517241	0.456897
celegans	Q2V081	PF07735	F-box associated	186	244	3.3e-10	89.12	α-helix	0.40678	0.152542	0.440678
celegans	Q18605	PF00628	PHD-finger	62	103	0.00036	72.67	Coil	0.142857	0.166667	0.690476
celegans	Q965T6	PF00225	Kinesin motor domain	12	331	2.5e-120	87.46	α-helix & β-sheet	0.378125	0.28125	0.340625
celegans	O16726	PF08277	PAN-like domain	19	83	2.5e-15	95.03	β-sheet	0.153846	0.523077	0.323077
celegans	P90945	PF10853	Protein of unknown function (DUF2650)	46	71	0.00011	80.7	β-sheet	0.0384615	0.5	0.461538
celegans	P91424	PF00398	Ribosomal RNA adenine dimethylase	23	286	5e-40	93.51	α-helix	0.450758	0.189394	0.359848
celegans	P53439	PF01148	Cytidylyltransferase family	97	427	8.5e-71	88.85	α-helix	0.776435	0.0543807	0.169184
celegans	Q9N322	PF05912	Caenorhabditis elegans protein of unknown function (DUF870)	21	103	1.3e-06	90.71	β-sheet	0	0.554217	0.445783
celegans	O44406	PF00929	Exonuclease	152	329	5.4e-35	90.49	α-helix	0.404494	0.179775	0.41573
celegans	Q86S61	PF00201	UDP-glucoronosyl and UDP-glucosyl transferase	27	519	1e-50	94.22	α-helix	0.541582	0.109533	0.348884
celegans	Q9NAH6	PF00433	Protein kinase C terminal domain	365	405	1e-05	79.85	Coil	0.121951	0.0243902	0.853659
celegans	Q9NAH6	PF00069	Protein kinase domain	84	344	2.1e-66	88.76	α-helix & β-sheet	0.43295	0.203065	0.363985
celegans	G5ED05	PF00571	CBS domain	419	468	8.2	88.92	α-helix & β-sheet	0.38	0.44	0.18
celegans	G5ED05	PF01595	Cyclin M transmembrane N-terminal domain	143	315	7.2e-10	82.59	α-helix	0.861272	0	0.138728
celegans	Q86D26	PF10326	Serpentine type 7TM GPCR chemoreceptor Str	6	310	2.6e-86	94.41	α-helix	0.8	0.0918033	0.108197
celegans	E1B6Q6	PF08615	Ribonuclease H2 non-catalytic subunit (Ylr154p-like)	18	90	3.7e-08	90.37	β-sheet	0.0410959	0.493151	0.465753
celegans	O46004	PF01549	ShK domain-like	99	107	600	96.4	α-helix	0.777778	0	0.222222
celegans	O46004	PF01549	ShK domain-like	115	153	0.0017	93.05	α-helix	0.435897	0	0.564103
celegans	O46004	PF01549	ShK domain-like	157	192	8.5e-07	93.1	α-helix	0.444444	0	0.555556
celegans	O46004	PF01549	ShK domain-like	209	251	0.0016	85.81	α-helix	0.44186	0	0.55814
celegans	Q17559	PF07002	Copine	303	520	2.7e-60	92.6	α-helix & β-sheet	0.40367	0.206422	0.389908
celegans	O16462	PF04155	Ground-like domain	27	100	2.8e-15	96.06	α-helix & β-sheet	0.351351	0.27027	0.378378
celegans	Q9U3C4	PF13975	gag-polyprotein putative aspartyl protease	29	119	2.1e-08	94.02	β-sheet	0.131868	0.516484	0.351648
celegans	O17822	PF10317	Serpentine type 7TM GPCR chemoreceptor Srd	6	297	2.2e-64	89.14	α-helix	0.808219	0.0513699	0.140411
celegans	Q86MG7	PF01693	Caulimovirus viroplasmin	7	49	1.9e-16	91.83	α-helix & β-sheet	0.348837	0.325581	0.325581
celegans	Q86MG7	PF00075	RNase H	103	244	9.4e-33	94.64	α-helix & β-sheet	0.429577	0.246479	0.323944
celegans	Q20798	PF13639	Ring finger domain	291	333	1.8e-10	86.6	α-helix & β-sheet	0.27907	0.209302	0.511628
celegans	Q9NA78	PF13899	Thioredoxin-like	39	121	3.5e-11	96.6	α-helix & β-sheet	0.445783	0.240964	0.313253
celegans	Q5CZ34	PF10316	Serpentine type 7TM GPCR chemoreceptor Srbc	4	270	2.9e-85	87.4	α-helix	0.82397	0	0.17603
celegans	O01536	PF10326	Serpentine type 7TM GPCR chemoreceptor Str	29	334	3.2e-86	92.26	α-helix	0.761438	0.0686275	0.169935
celegans	C7IVS3	PF10853	Protein of unknown function (DUF2650)	39	75	5.9e-13	78.79	α-helix & β-sheet	0.324324	0.351351	0.324324
celegans	Q27497	PF00149	Calcineurin-like phosphoesterase	59	251	9.8e-46	98.15	α-helix	0.373057	0.160622	0.466321
celegans	Q27497	PF16891	Serine-threonine protein phosphatase N-terminal domain	9	56	1.9e-18	96.25	α-helix	0.5625	0.0833333	0.354167
celegans	Q8I6Y9	PF00520	Ion transport protein	380	676	5.2e-24	87.58	α-helix	0.808081	0	0.191919
celegans	Q8I6Y9	PF12796	Ankyrin repeats (3 copies)	39	120	6.2e-05	85.96	α-helix	0.646341	0.0243902	0.329268
celegans	Q8I6Y9	PF08344	Transient receptor ion channel II	177	239	6.6e-24	91.22	α-helix	0.825397	0	0.174603
celegans	Q18761	PF12947	EGF domain	283	318	9.8e-06	86.54	β-sheet	0.0833333	0.416667	0.5
celegans	Q18761	PF07645	Calcium-binding EGF domain	199	238	1.6e-08	85.19	β-sheet	0	0.425	0.575
celegans	Q18761	PF00014	Kunitz/Bovine pancreatic trypsin inhibitor domain	460	517	1.2e-05	82.34	α-helix & β-sheet	0.241379	0.258621	0.5
celegans	Q18761	PF00014	Kunitz/Bovine pancreatic trypsin inhibitor domain	35	87	1.7e-12	84.6	β-sheet	0.169811	0.283019	0.54717
celegans	Q18761	PF00014	Kunitz/Bovine pancreatic trypsin inhibitor domain	335	382	0.00037	85.43	β-sheet	0.1875	0.3125	0.5
celegans	Q18761	PF00014	Kunitz/Bovine pancreatic trypsin inhibitor domain	403	450	0.026	82.07	β-sheet	0.1875	0.3125	0.5
celegans	Q18761	PF00014	Kunitz/Bovine pancreatic trypsin inhibitor domain	100	153	4.7e-10	83.18	α-helix & β-sheet	0.222222	0.277778	0.5
celegans	Q18761	PF00008	EGF-like domain	595	632	0.33	74.34	β-sheet	0	0.289474	0.710526
celegans	Q18761	PF00008	EGF-like domain	639	671	0.01	74.44	β-sheet	0	0.30303	0.69697
celegans	Q18761	PF00008	EGF-like domain	552	585	0.00037	78.36	β-sheet	0.0882353	0.352941	0.558824
celegans	P46769	PF00318	Ribosomal protein S2	111	181	3.4e-08	95.02	α-helix	0.352113	0.183099	0.464789
celegans	G5EDD8	PF01466	Skp1 family, dimerisation domain	125	172	7.3e-23	87.96	α-helix	0.770833	0	0.229167
celegans	G5EDD8	PF03931	Skp1 family, tetramerisation domain	16	80	5.8e-14	93.4	α-helix	0.446154	0.169231	0.384615
celegans	Q18122	PF02515	CoA-transferase family III	5	317	2.3e-58	95.45	α-helix	0.399361	0.140575	0.460064
celegans	P48158	PF00238	Ribosomal protein L14p/L23e	21	139	1e-36	95.55	β-sheet	0.12605	0.495798	0.378151
celegans	Q09396	PF07915	Glucosidase II beta subunit-like protein	122	193	1.5e-05	88.05	β-sheet	0	0.569444	0.430556
celegans	Q9GUI6	PF01321	Creatinase/Prolidase N-terminal domain	498	595	0.00014	91.95	α-helix & β-sheet	0.357143	0.255102	0.387755
celegans	Q9GUI6	PF16189	Creatinase/Prolidase N-terminal domain	607	767	2.7e-30	92.07	α-helix & β-sheet	0.459627	0.217391	0.322981
celegans	Q9GUI6	PF16188	C-terminal region of peptidase_M24	998	1061	7.8e-18	96.76	α-helix	0.609375	0.09375	0.296875
celegans	Q9GUI6	PF00557	Metallopeptidase family M24	772	984	6.4e-25	91.55	α-helix & β-sheet	0.366197	0.328638	0.305164
celegans	Q9NDC9	PF08513	LisH	9	35	0.00057	87.03	α-helix	0.925926	0	0.0740741
celegans	Q9NDC9	PF00400	WD domain, G-beta repeat	99	134	0.21	94.64	β-sheet	0	0.611111	0.388889
celegans	Q9NDC9	PF00400	WD domain, G-beta repeat	324	359	2.7e-05	96.42	β-sheet	0	0.638889	0.361111
celegans	Q9NDC9	PF00400	WD domain, G-beta repeat	182	219	8.5e-07	95.53	β-sheet	0	0.657895	0.342105
celegans	Q9NDC9	PF00400	WD domain, G-beta repeat	365	401	0.00062	95.44	β-sheet	0	0.648649	0.351351
celegans	Q9NDC9	PF00400	WD domain, G-beta repeat	270	318	2.3	92.31	β-sheet	0.163265	0.428571	0.408163
celegans	Q9NDC9	PF00400	WD domain, G-beta repeat	223	261	2.9e-05	95.91	β-sheet	0	0.615385	0.384615
celegans	Q9NDC9	PF00400	WD domain, G-beta repeat	138	176	1.9e-05	94.85	β-sheet	0	0.641026	0.358974
celegans	Q9U1W9	PF00071	Ras family	12	171	3.6e-53	94.68	α-helix & β-sheet	0.4	0.2875	0.3125
celegans	Q18120	PF07885	Ion channel	110	168	9.7e-15	90.3	α-helix	0.711864	0	0.288136
celegans	Q18120	PF07885	Ion channel	233	305	1.8e-10	89.43	α-helix	0.780822	0	0.219178
celegans	O61750	PF14497	Glutathione S-transferase, C-terminal domain	96	195	2.2e-17	98.07	α-helix	0.77	0.02	0.21
celegans	U4PC71	PF10325	Serpentine type 7TM GPCR chemoreceptor Srz	28	290	2.6e-71	87.43	α-helix	0.931559	0	0.0684411
celegans	Q9U2Q7	PF01026	TatD related DNase	142	433	9.3e-53	93.4	α-helix	0.5	0.157534	0.342466
celegans	Q22084	PF02931	Neurotransmitter-gated ion-channel ligand binding domain	36	258	2.1e-22	92.94	β-sheet	0.130045	0.470852	0.399103
celegans	U4PFH6	PF16653	Saccharopine dehydrogenase C-terminal domain	630	943	3.6e-78	92.7	α-helix & β-sheet	0.420382	0.22293	0.356688
celegans	U4PFH6	PF03435	Saccharopine dehydrogenase NADP binding domain	511	626	2.1e-20	93.57	α-helix & β-sheet	0.465517	0.232759	0.301724
celegans	U4PFH6	PF05222	Alanine dehydrogenase/PNT, N-terminal domain	33	163	1.4e-21	92.84	α-helix	0.335878	0.160305	0.503817
celegans	Q565C3	PF13913	zinc-finger of a C2HC-type	16	39	7.2e-06	94.37	α-helix & β-sheet	0.458333	0.25	0.291667
celegans	Q565C3	PF13913	zinc-finger of a C2HC-type	89	111	1.5e-07	91.63	α-helix	0.391304	0.173913	0.434783
celegans	P83528	PF05739	SNARE domain	67	119	0.0016	89.33	α-helix	0.981132	0	0.0188679
celegans	O45919	PF05978	Ion channel regulatory protein UNC-93	48	431	2.1e-86	91.45	α-helix	0.78125	0.0208333	0.197917
celegans	Q9XWS0	PF07160	Spindle and kinetochore-associated protein 1	15	237	1.9e-60	77.13	α-helix	0.560538	0.0313901	0.408072
celegans	Q22662	PF02207	Putative zinc finger in N-recognin (UBR box)	51	115	3.6e-08	97.21	α-helix & β-sheet	0.215385	0.338462	0.446154
celegans	Q9XVH9	PF07052	Hepatocellular carcinoma-associated antigen 59	96	206	4.8e-19	80	α-helix	0.855856	0	0.144144
celegans	Q22664	PF09696	Ctf8	45	105	1.1e-07	90.48	β-sheet	0	0.688525	0.311475
celegans	Q20121	PF00501	AMP-binding enzyme	124	548	2.9e-81	92.47	α-helix & β-sheet	0.397647	0.232941	0.369412
celegans	Q20334	PF00992	Troponin	58	191	5.2e-35	86.07	α-helix	0.708955	0	0.291045
celegans	Q8MYN5	PF00026	Eukaryotic aspartyl protease	65	386	2.7e-76	93.64	β-sheet	0.130435	0.462733	0.406832
celegans	Q9XXP8	PF10326	Serpentine type 7TM GPCR chemoreceptor Str	2	307	1.7e-82	92.14	α-helix	0.781046	0.0718954	0.147059
celegans	Q94012	PF05217	Stabilizer of axonemal microtubules 1/2	7	389	5.1e-15	58.05	Coil	0.174935	0.0078329	0.817232
celegans	Q17622	PF01674	Lipase (class 2)	68	316	1.7e-75	94.53	α-helix	0.293173	0.192771	0.514056
celegans	G5EG05	PF00110	wnt family	67	393	3.1e-99	92.77	α-helix & β-sheet	0.40367	0.2263	0.370031
celegans	Q9XVH4	PF00780	CNH domain	952	1206	1.8e-60	85.16	β-sheet	0.0470588	0.537255	0.415686
celegans	Q19421	PF00535	Glycosyl transferase family 2	9	185	3.7e-24	95.59	α-helix & β-sheet	0.463277	0.225989	0.310734
celegans	Q09484	PF07690	Major Facilitator Superfamily	77	383	5e-36	87.56	α-helix	0.850163	0	0.149837
celegans	Q9UAX4	PF10326	Serpentine type 7TM GPCR chemoreceptor Str	12	312	9.1e-95	89.24	α-helix	0.777409	0.0963455	0.126246
celegans	O62033	PF02206	Domain of unknown function	85	145	5.2e-13	93.05	α-helix	0.836066	0	0.163934
celegans	Q27GQ6	PF07914	Uncharacterized oxidoreductase dhs-27	35	410	5.8e-109	89.02	α-helix	0.537234	0.151596	0.31117
celegans	Q22018	PF02223	Thymidylate kinase	13	198	3e-32	95.06	α-helix	0.537634	0.134409	0.327957
celegans	Q9N2V9	PF00233	3'5'-cyclic nucleotide phosphodiesterase	501	730	6.1e-73	94.25	α-helix	0.73913	0	0.26087
celegans	G5EFF5	PF00105	Zinc finger, C4 type (two domains)	116	185	3.1e-20	94.89	α-helix	0.3	0.114286	0.585714
celegans	Q9XWZ8	PF03761	Nematode trypsin-6-like family	5	272	1.3e-87	84.91	β-sheet	0.119403	0.347015	0.533582
celegans	O45164	PF10318	Serpentine type 7TM GPCR chemoreceptor Srh	17	312	1e-95	92.44	α-helix	0.787162	0.0439189	0.168919
celegans	O02323	PF00061	Lipocalin / cytosolic fatty-acid binding protein family	9	133	1.7e-18	95.63	β-sheet	0.128	0.608	0.264
celegans	Q22224	PF02931	Neurotransmitter-gated ion-channel ligand binding domain	21	258	1.1e-58	90.44	β-sheet	0.0546218	0.445378	0.5
celegans	Q22224	PF02932	Neurotransmitter-gated ion-channel transmembrane region	265	491	1.7e-30	75.21	α-helix	0.660793	0	0.339207
celegans	C0RSI9	PF07690	Major Facilitator Superfamily	14	355	3.5e-27	87.51	α-helix	0.891813	0	0.108187
celegans	Q23405	PF00488	MutS domain V	585	769	1e-53	81.74	α-helix	0.448649	0.189189	0.362162
celegans	Q23405	PF05192	MutS domain III	215	535	2.6e-23	87.62	α-helix	0.641745	0.0996885	0.258567
celegans	B1GRL5	PF04099	Sybindin-like family	3	106	1.3e-18	95.11	α-helix & β-sheet	0.346154	0.269231	0.384615
celegans	Q4PIT2	PF03436	Domain of unknown function (DUF281)	95	146	3.1e-15	95.07	β-sheet	0	0.634615	0.365385
celegans	Q09413	PF06881	RNA polymerase II transcription factor SIII (Elongin) subunit A	237	335	5.2e-21	87.91	α-helix	0.747475	0	0.252525
celegans	Q9BPP1	PF00856	SET domain	29	234	0.0017	95.71	α-helix	0.412621	0.194175	0.393204
celegans	Q9XV86	PF10324	Serpentine type 7TM GPCR chemoreceptor Srw	19	329	9.2e-82	90.1	α-helix	0.78135	0.0578778	0.160772
celegans	O46001	PF01549	ShK domain-like	123	161	0.0046	92.93	α-helix	0.435897	0	0.564103
celegans	O46001	PF01549	ShK domain-like	217	259	0.00049	87.34	α-helix	0.465116	0	0.534884
celegans	O46001	PF01549	ShK domain-like	107	115	3300	98.02	α-helix	0.666667	0	0.333333
celegans	O46001	PF01549	ShK domain-like	165	200	5.7e-06	92.79	α-helix	0.388889	0	0.611111
celegans	Q20225	PF00646	F-box domain	3	43	7.9e-05	88.31	α-helix	0.707317	0	0.292683
celegans	Q20225	PF07735	F-box associated	219	282	3.1e-14	87.95	α-helix	0.4375	0.1875	0.375
celegans	Q94055	PF00266	Aminotransferase class-V	63	368	1.3e-38	97.89	α-helix	0.434641	0.169935	0.395425
celegans	G5EF23	PF01827	FTH domain	142	270	5.6e-17	90.9	α-helix & β-sheet	0.325581	0.364341	0.310078
celegans	G5EF23	PF00646	F-box domain	9	46	1.2	82.06	α-helix	0.789474	0	0.210526
celegans	Q9XX73	PF10318	Serpentine type 7TM GPCR chemoreceptor Srh	24	321	3.3e-82	90.32	α-helix	0.791946	0.0369128	0.171141
celegans	P34647	PF17207	MCM OB domain	121	250	2.4e-36	85.37	β-sheet	0.0692308	0.515385	0.415385
celegans	P34647	PF17855	MCM AAA-lid domain	574	659	2.9e-23	84.05	α-helix	0.755814	0.0465116	0.197674
celegans	P34647	PF14551	MCM N-terminal domain	21	115	4.1e-14	80.71	α-helix	0.663158	0.105263	0.231579
celegans	P34647	PF00493	MCM P-loop domain	335	557	6.8e-96	83.5	α-helix & β-sheet	0.408072	0.233184	0.358744
celegans	P34647	PF18263	MCM6 C-terminal winged-helix domain	710	805	1.2e-18	74.01	α-helix	0.583333	0.135417	0.28125
celegans	Q966Q0	PF00090	Thrombospondin type 1 domain	703	730	10	67.03	β-sheet	0	0.428571	0.571429
celegans	Q966Q0	PF00090	Thrombospondin type 1 domain	449	493	0.0071	87.39	β-sheet	0	0.333333	0.666667
celegans	Q966Q0	PF00090	Thrombospondin type 1 domain	497	545	1.6	75.99	β-sheet	0.0612245	0.244898	0.693878
celegans	Q966Q0	PF00090	Thrombospondin type 1 domain	598	620	0.004	82.79	β-sheet	0	0.565217	0.434783
celegans	Q966Q0	PF00090	Thrombospondin type 1 domain	1083	1128	0.29	78.03	β-sheet	0	0.391304	0.608696
celegans	Q966Q0	PF00090	Thrombospondin type 1 domain	309	348	100	76.48	β-sheet	0	0.325	0.675
celegans	Q966Q0	PF00090	Thrombospondin type 1 domain	401	445	3.2	80.63	β-sheet	0	0.422222	0.577778
celegans	Q966Q0	PF00090	Thrombospondin type 1 domain	353	393	6.8e-06	80.85	β-sheet	0	0.317073	0.682927
celegans	Q966Q0	PF00090	Thrombospondin type 1 domain	550	593	1.6e-05	76.89	β-sheet	0	0.409091	0.590909
celegans	H2KZV5	PF01764	Lipase (class 3)	100	238	8.1e-35	94.63	α-helix & β-sheet	0.510791	0.23741	0.251799
celegans	P91393	PF00013	KH domain	150	214	4.1e-10	85.19	α-helix & β-sheet	0.476923	0.261538	0.261538
celegans	P91393	PF00013	KH domain	320	382	1.4e-12	86.11	α-helix & β-sheet	0.492063	0.285714	0.222222
celegans	P91393	PF00013	KH domain	239	302	1.1e-10	85.71	α-helix & β-sheet	0.515625	0.28125	0.203125
celegans	P91393	PF00013	KH domain	55	117	3.6e-10	88	α-helix & β-sheet	0.539683	0.269841	0.190476
celegans	P91393	PF09005	Domain of unknown function (DUF1897)	538	571	2.1e-11	72.25	α-helix	0.705882	0	0.294118
celegans	Q94165	PF00046	Homeodomain	140	190	2.2e-09	91.31	α-helix	0.784314	0	0.215686
celegans	Q94165	PF16878	Transcriptional regulator, SIX1, N-terminal SD domain	17	129	1.5e-33	93.44	α-helix	0.769912	0	0.230088
celegans	Q95ZT5	PF06747	CHCH domain	29	63	0.00076	96.71	α-helix	0.914286	0	0.0857143
celegans	Q9BIG2	PF00503	G-protein alpha subunit	55	396	2.1e-88	91.35	α-helix	0.561404	0.125731	0.312865
celegans	Q9BI98	PF03099	Biotin/lipoate A/B protein ligase family	990	1098	1.6e-13	91.18	α-helix & β-sheet	0.211009	0.46789	0.321101
celegans	Q19102	PF00106	short chain dehydrogenase	11	209	8.4e-45	97.33	α-helix & β-sheet	0.512563	0.201005	0.286432
celegans	Q20375	PF00155	Aminotransferase class I and II	174	532	5.7e-46	96.43	α-helix	0.448468	0.18663	0.364903
celegans	H2KYK6	PF00917	MATH domain	713	824	3.7e-25	82.2	β-sheet	0.0982143	0.589286	0.3125
celegans	H2KYK6	PF00917	MATH domain	445	559	3.9e-24	83.09	β-sheet	0.0956522	0.6	0.304348
celegans	H2KYK6	PF00917	MATH domain	582	692	1e-21	85.36	β-sheet	0.0990991	0.630631	0.27027
celegans	H2KYK6	PF00917	MATH domain	290	409	7.2e-25	77.89	β-sheet	0.0916667	0.583333	0.325
celegans	H2KYK6	PF00917	MATH domain	12	129	1.3e-11	84.2	β-sheet	0.0932203	0.59322	0.313559
celegans	H2KYK6	PF00917	MATH domain	150	265	8.2e-11	70.82	β-sheet	0.12069	0.551724	0.327586
celegans	Q2WF57	PF06653	Tight junction protein, Claudin-like	1	158	4.1e-48	90.28	α-helix	0.746835	0.0886076	0.164557
celegans	A0A238UKL7	PF00083	Sugar (and other) transporter	364	755	6.6e-26	85.27	α-helix	0.803571	0.00255102	0.193878
celegans	Q11069	PF07810	TMC domain	594	709	2e-33	78.66	α-helix	0.724138	0.0344828	0.241379
celegans	H2KY86	PF00271	Helicase conserved C-terminal domain	458	539	2.6e-07	90.82	α-helix	0.390244	0.195122	0.414634
celegans	H2KY86	PF20470	Helix-turn-helix domain	547	635	1.9e-07	96.13	α-helix	0.617978	0.0674157	0.314607
celegans	H2KY86	PF21099	DNA_pol_Q helicase like region helical domain	677	832	3.4e-16	89.87	α-helix	0.769231	0	0.230769
celegans	H2KY86	PF00270	DEAD/DEAH box helicase	179	336	1.1e-18	93.1	α-helix & β-sheet	0.512658	0.221519	0.265823
celegans	Q9U2B8	PF01683	EB module	153	197	1.8e-06	80.1	β-sheet	0	0.4	0.6
celegans	Q23602	PF00102	Protein-tyrosine phosphatase	157	387	3.9e-40	92.66	α-helix & β-sheet	0.329004	0.255411	0.415584
celegans	Q19945	PF02460	Patched family	50	900	0	84.21	α-helix	0.60047	0.111633	0.287897
celegans	Q20155	PF00642	Zinc finger C-x8-C-x5-C-x3-H type (and similar)	237	262	1.4e-06	93.3	α-helix	0.346154	0.0769231	0.576923
celegans	Q20155	PF00642	Zinc finger C-x8-C-x5-C-x3-H type (and similar)	199	225	8.2e-07	94.9	α-helix	0.37037	0.0740741	0.555556
celegans	Q5CZ37	PF10261	Fat storage-inducing transmembrane protein	146	263	4.6e-10	89.61	α-helix	0.788136	0.0254237	0.186441
celegans	Q5CZ37	PF10261	Fat storage-inducing transmembrane protein	70	137	4.4e-05	85.55	α-helix	0.823529	0	0.176471
celegans	Q8WTM8	PF04420	CHD5-like protein	16	153	1.2e-07	85.39	α-helix	0.782609	0.0434783	0.173913
celegans	Q5F4V3	PF10316	Serpentine type 7TM GPCR chemoreceptor Srbc	1	277	1.3e-89	85.61	α-helix	0.866426	0	0.133574
celegans	Q6A1T5	PF02801	Beta-ketoacyl synthase, C-terminal domain	243	356	6.6e-32	97.52	α-helix	0.438596	0.166667	0.394737
celegans	Q6A1T5	PF00109	Beta-ketoacyl synthase, N-terminal domain	2	235	1.2e-38	97.14	α-helix & β-sheet	0.435897	0.205128	0.358974
celegans	Q09446	PF00226	DnaJ domain	660	720	0.00016	86.73	α-helix	0.721311	0.0163934	0.262295
celegans	Q09446	PF14901	Cleavage inducing molecular chaperone	749	840	5.4e-30	84.42	β-sheet	0.195652	0.358696	0.445652
celegans	Q966I8	PF00227	Proteasome subunit	24	205	3.3e-45	95.75	α-helix & β-sheet	0.362637	0.335165	0.302198
celegans	Q9N4P2	PF00462	Glutaredoxin	22	89	1.2e-09	95.47	α-helix & β-sheet	0.514706	0.235294	0.25
celegans	O45371	PF03761	Nematode trypsin-6-like family	4	276	1.9e-89	85.01	β-sheet	0.172161	0.384615	0.443223
celegans	Q19989	PF15070	Putative golgin subfamily A member 2-like protein 5	324	793	1.1e-14	82.62	α-helix	0.931915	0	0.0680851
celegans	O62471	PF00400	WD domain, G-beta repeat	902	938	1.1e-05	90.93	β-sheet	0	0.621622	0.378378
celegans	O62471	PF00400	WD domain, G-beta repeat	1370	1406	0.0034	92.05	β-sheet	0	0.648649	0.351351
celegans	O62471	PF00400	WD domain, G-beta repeat	944	979	4.1	92.59	β-sheet	0	0.5	0.5
celegans	O62471	PF00400	WD domain, G-beta repeat	1333	1363	0.44	88.68	β-sheet	0	0.580645	0.419355
celegans	O62471	PF00400	WD domain, G-beta repeat	986	1023	0.16	93.15	β-sheet	0	0.631579	0.368421
celegans	G5EFI9	PF04005	Hus1-like protein	1	275	1.2e-31	90.34	α-helix & β-sheet	0.225455	0.447273	0.327273
celegans	Q9U1U4	PF00179	Ubiquitin-conjugating enzyme	24	166	2.9e-10	90.54	α-helix & β-sheet	0.328671	0.202797	0.468531
celegans	Q17949	PF03130	PBS lyase HEAT-like repeat	243	269	6.9	96.65	α-helix	0.851852	0	0.148148
celegans	Q17949	PF03130	PBS lyase HEAT-like repeat	29	54	200	96.47	α-helix	0.807692	0	0.192308
celegans	Q17949	PF13646	HEAT repeats	76	134	8.1e-05	98.44	α-helix	0.813559	0	0.186441
celegans	Q21521	PF00069	Protein kinase domain	20	241	4.5e-25	93.45	α-helix & β-sheet	0.355856	0.261261	0.382883
celegans	Q23297	PF07885	Ion channel	174	232	3e-17	92.2	α-helix	0.728814	0	0.271186
celegans	Q23297	PF07885	Ion channel	323	396	3.5e-12	91.06	α-helix	0.77027	0	0.22973
celegans	G5EBG1	PF03762	Vitelline membrane outer layer protein I (VOMI)	25	199	1.1e-45	86.28	β-sheet	0	0.485714	0.514286
celegans	Q93569	PF00169	PH domain	11	97	2.1e-09	86.68	β-sheet	0.172414	0.517241	0.310345
celegans	Q93569	PF01852	START domain	346	567	4.2e-47	91.05	α-helix & β-sheet	0.27027	0.405405	0.324324
celegans	G5EDP2	PF22691	Thiolase C-terminal domain-like	275	390	1.4e-27	98.34	α-helix	0.525862	0.12069	0.353448
celegans	G5EDP2	PF00108	Thiolase, N-terminal domain	8	235	3.1e-21	96.83	α-helix	0.451754	0.188596	0.359649
celegans	O17040	PF04387	Protein tyrosine phosphatase-like protein, PTPLA	50	211	7.8e-56	90.75	α-helix	0.814815	0.0123457	0.17284
celegans	O16246	PF03268	Caenorhabditis protein of unknown function, DUF267	33	393	6e-143	92.75	α-helix	0.819945	0.0166205	0.163435
celegans	Q7YTT8	PF10318	Serpentine type 7TM GPCR chemoreceptor Srh	4	303	1.2e-93	90.16	α-helix	0.823333	0.04	0.136667
celegans	G5EGC4	PF16839	Nematode antimicrobial peptide	22	83	6.8e-26	68.4	α-helix & β-sheet	0.403226	0.290323	0.306452
celegans	G5EDY3	PF01466	Skp1 family, dimerisation domain	130	177	5.2e-13	89.75	α-helix	0.833333	0	0.166667
celegans	G5EDY3	PF03931	Skp1 family, tetramerisation domain	24	85	5.9e-13	91.28	α-helix	0.516129	0.16129	0.322581
celegans	G5EE13	PF02460	Patched family	67	937	4.9e-206	83.07	α-helix	0.642939	0.10907	0.247991
celegans	G5ED26	PF00270	DEAD/DEAH box helicase	46	211	6.4e-35	90.36	α-helix	0.475904	0.156627	0.36747
celegans	G5ED26	PF00271	Helicase conserved C-terminal domain	248	354	1.1e-18	85.11	α-helix	0.420561	0.196262	0.383178
celegans	Q95XZ0	PF08318	COG4 transport protein, middle alpha-helical bundle	227	523	2.7e-62	88.83	α-helix	0.808081	0.00673401	0.185185
celegans	Q95XZ0	PF20662	Conserved oligomeric Golgi complex subunit 4, C-terminal	561	783	1.3e-39	90.73	α-helix	0.843049	0.0044843	0.152466
celegans	Q95XZ0	PF20663	Conserved oligomeric Golgi complex subunit 4, N-terminal	85	179	4.7e-19	83.17	α-helix	0.957895	0	0.0421053
celegans	O44997	PF00531	Death domain	1306	1388	3.6e-13	84.87	α-helix	0.759036	0.0240964	0.216867
celegans	O44997	PF00069	Protein kinase domain	28	289	3.6e-67	88.52	α-helix & β-sheet	0.381679	0.217557	0.400763
celegans	O44997	PF00023	Ankyrin repeat	459	480	11	90.62	α-helix	0.772727	0.0454545	0.181818
celegans	O44997	PF00023	Ankyrin repeat	624	653	0.0033	95.38	α-helix	0.6	0.0666667	0.333333
celegans	O44997	PF00023	Ankyrin repeat	590	621	22	94.31	α-helix	0.5625	0.0625	0.375
celegans	O44997	PF12796	Ankyrin repeats (3 copies)	496	588	3.8e-14	93.65	α-helix	0.537634	0.0322581	0.430108
celegans	O44997	PF12796	Ankyrin repeats (3 copies)	369	454	1.6e-06	79.94	α-helix	0.453488	0.0465116	0.5
celegans	Q9XUW8	PF01428	AN1-like Zinc finger	11	47	2.1e-06	87.38	β-sheet	0	0.216216	0.783784
celegans	Q9XUW8	PF01428	AN1-like Zinc finger	98	134	3.5e-07	90.33	Coil	0	0.162162	0.837838
celegans	O45115	PF14497	Glutathione S-transferase, C-terminal domain	112	206	4.4e-09	96.46	α-helix	0.715789	0.0210526	0.263158
celegans	O45115	PF02798	Glutathione S-transferase, N-terminal domain	11	80	0.0018	97.73	α-helix & β-sheet	0.485714	0.257143	0.257143
celegans	P91233	PF00646	F-box domain	9	49	0.045	89.02	α-helix	0.756098	0	0.243902
celegans	P91233	PF07735	F-box associated	240	285	1.8e-10	90.94	α-helix & β-sheet	0.413043	0.217391	0.369565
celegans	Q22246	PF10321	Serpentine type 7TM GPCR chemoreceptor Srt	37	304	9.4e-13	92.38	α-helix	0.839552	0.0335821	0.126866
celegans	O01847	PF00621	RhoGEF domain	542	715	2.6e-22	88.71	α-helix	0.873563	0	0.126437
celegans	O16987	PF10319	Serpentine type 7TM GPCR chemoreceptor Srj	1	309	4.1e-127	91.41	α-helix	0.805825	0.0582524	0.135922
celegans	Q09554	PF10292	Serpentine type 7TM GPCR receptor class ab chemoreceptor	31	278	5.7e-15	84.07	α-helix	0.830645	0	0.169355
celegans	Q9XU43	PF00144	Beta-lactamase	52	419	2.7e-62	94.85	α-helix	0.413043	0.184783	0.402174
celegans	O16971	PF13561	Enoyl-(Acyl carrier protein) reductase	15	260	7.2e-43	97.33	α-helix	0.544715	0.134146	0.321138
celegans	Q6A584	PF00651	BTB/POZ domain	144	238	2.6e-14	93.32	α-helix	0.557895	0.147368	0.294737
celegans	P90866	PF00069	Protein kinase domain	26	348	1.2e-54	87.32	α-helix	0.405573	0.148607	0.44582
celegans	Q95ZV7	PF00754	F5/8 type C domain	40	178	1.4e-17	88.92	β-sheet	0.0719424	0.453237	0.47482
celegans	Q95ZV7	PF21114	Discoidin domain-containing receptor 1/2, DS-like domain	187	352	6e-31	89.48	β-sheet	0.0361446	0.536145	0.427711
celegans	Q95ZV7	PF07714	Protein tyrosine and serine/threonine kinase	530	784	1.1e-74	87.95	α-helix	0.462745	0.192157	0.345098
celegans	D1MN84	PF06542	Regulator protein PHA-1	39	416	3.8e-130	77.96	α-helix & β-sheet	0.386243	0.230159	0.383598
celegans	O45333	PF01827	FTH domain	124	260	3.5e-35	93.28	α-helix & β-sheet	0.445255	0.313869	0.240876
celegans	O45333	PF00646	F-box domain	6	46	0.0033	88.56	α-helix	0.731707	0	0.268293
celegans	Q9TY08	PF05739	SNARE domain	272	323	1.5e-13	83.94	α-helix	0.980769	0	0.0192308
celegans	Q21945	PF14497	Glutathione S-transferase, C-terminal domain	96	198	1.9e-20	96.22	α-helix	0.76699	0	0.23301
celegans	Q21945	PF02798	Glutathione S-transferase, N-terminal domain	4	71	6.2e-07	97.8	α-helix & β-sheet	0.455882	0.264706	0.279412
celegans	Q11183	PF00085	Thioredoxin	73	156	0.03	94.85	α-helix & β-sheet	0.392857	0.309524	0.297619
celegans	O61832	PF04155	Ground-like domain	87	157	5.8e-10	84.41	α-helix & β-sheet	0.352113	0.267606	0.380282
celegans	H9G361	PF00104	Ligand-binding domain of nuclear hormone receptor	146	302	4.4e-08	95.52	α-helix	0.757962	0.0127389	0.229299
celegans	H9G361	PF00105	Zinc finger, C4 type (two domains)	7	69	3.7e-09	91.06	α-helix	0.380952	0.126984	0.492063
celegans	Q9N2S8	PF10326	Serpentine type 7TM GPCR chemoreceptor Str	9	312	1.8e-98	92.59	α-helix	0.786184	0.0690789	0.144737
celegans	O44950	PF00069	Protein kinase domain	59	265	2.2e-05	93.13	α-helix	0.342995	0.198068	0.458937
celegans	Q19848	PF00069	Protein kinase domain	36	263	1.7e-11	95.92	α-helix & β-sheet	0.399123	0.219298	0.381579
celegans	G5EGB2	PF00096	Zinc finger, C2H2 type	208	230	18	86.71	α-helix	0.391304	0.173913	0.434783
celegans	G5EGB2	PF00096	Zinc finger, C2H2 type	182	202	0.0041	87.26	α-helix	0.52381	0.047619	0.428571
celegans	G5EGB2	PF00096	Zinc finger, C2H2 type	151	173	0.072	89.42	α-helix	0.478261	0.173913	0.347826
celegans	G5EGB2	PF00096	Zinc finger, C2H2 type	269	291	0.1	79.73	α-helix	0.478261	0.173913	0.347826
celegans	Q9BMU4	PF02841	Guanylate-binding protein, C-terminal domain	328	448	2.6e-05	92	α-helix	0.768595	0.0247934	0.206612
celegans	Q9BMU4	PF02263	Guanylate-binding protein, N-terminal domain	43	325	1.1e-95	91.62	α-helix & β-sheet	0.39576	0.201413	0.402827
celegans	Q19687	PF00394	Multicopper oxidase	265	394	2.3e-15	94.1	β-sheet	0.0769231	0.484615	0.438462
celegans	Q19687	PF07731	Multicopper oxidase	549	689	4.6e-18	92.73	β-sheet	0.0851064	0.432624	0.48227
celegans	Q19687	PF07732	Multicopper oxidase	106	217	2.7e-28	95.82	β-sheet	0.0535714	0.464286	0.482143
celegans	Q17411	PF03312	Protein of unknown function (DUF272)	495	620	7.7e-36	81.25	β-sheet	0.0238095	0.603175	0.373016
celegans	Q09633	PF00075	RNase H	327	457	4e-22	96.38	α-helix & β-sheet	0.427481	0.251908	0.320611
celegans	Q7JP75	PF02181	Formin Homology 2 Domain	807	1183	1.7e-65	83.1	α-helix	0.636605	0.0159151	0.34748
celegans	Q7JP75	PF06367	Diaphanous FH3 Domain	418	625	1.3e-33	76.09	α-helix	0.745192	0	0.254808
celegans	P06125	PF09172	Vitellinogen, open beta-sheet	651	935	1.3e-65	77.23	α-helix & β-sheet	0.203509	0.589474	0.207018
celegans	P06125	PF01347	Lipoprotein amino terminal region	24	617	1.1e-153	88.34	α-helix & β-sheet	0.47138	0.257576	0.271044
celegans	P06125	PF00094	von Willebrand factor type D domain	1308	1454	7.6e-26	81.45	β-sheet	0.0272109	0.455782	0.517007
celegans	B3CJ34	PF02985	HEAT repeat	1789	1817	6.1	84.55	α-helix	0.862069	0	0.137931
celegans	P91834	PF11919	Domain of unknown function (DUF3437)	1804	1889	1.7e-18	82.12	α-helix	0.744186	0	0.255814
celegans	P91834	PF16507	Proteasome-substrate-size regulator, mid region	496	854	7.6e-08	85.45	α-helix	0.707521	0.0278552	0.264624
celegans	P91834	PF16507	Proteasome-substrate-size regulator, mid region	324	456	3.7e-13	85.49	α-helix	0.774436	0	0.225564
celegans	O62228	PF00646	F-box domain	6	44	0.8	93.41	α-helix	0.871795	0	0.128205
celegans	Q9XVW9	PF10164	Brain protein I3	10	54	0.007	63.54	α-helix	0.422222	0.155556	0.422222
celegans	Q9U1S3	PF12430	Abscisic acid G-protein coupled receptor	286	456	6.1e-34	81.4	α-helix	0.871345	0	0.128655
celegans	Q9U1S3	PF12537	The Golgi pH Regulator (GPHR) Family N-terminal	144	210	7.1e-22	85.19	α-helix	0.865672	0	0.134328
celegans	Q9U2M7	PF00293	NUDIX domain	4	128	1.8e-18	96.55	α-helix & β-sheet	0.248	0.472	0.28
celegans	A0A0K3AWD3	PF07690	Major Facilitator Superfamily	121	472	1.8e-22	89.28	α-helix	0.857955	0.00284091	0.139205
celegans	O01530	PF00026	Eukaryotic aspartyl protease	70	385	2.3e-73	94.13	β-sheet	0.126582	0.46519	0.408228
celegans	Q18841	PF00004	ATPase family associated with various cellular activities (AAA)	344	455	3e-11	74.08	α-helix	0.428571	0.1875	0.383929
celegans	Q18841	PF08519	Replication factor RFC1 C terminal domain	597	750	6.7e-48	89.77	α-helix	0.766234	0.012987	0.220779
celegans	Q9BL81	PF13561	Enoyl-(Acyl carrier protein) reductase	8	248	1.6e-53	97.59	α-helix	0.547718	0.145228	0.307054
celegans	G5EG03	PF00664	ABC transporter transmembrane region	41	323	6.4e-30	90.76	α-helix	0.946996	0	0.0530035
celegans	G5EG03	PF00664	ABC transporter transmembrane region	683	948	3.3e-40	90.66	α-helix	0.932331	0	0.0676692
celegans	G5EG03	PF00005	ABC transporter	398	547	4.7e-32	88.66	α-helix	0.433333	0.2	0.366667
celegans	G5EG03	PF00005	ABC transporter	1020	1170	6e-28	90.08	α-helix & β-sheet	0.417219	0.211921	0.370861
celegans	Q20878	PF12796	Ankyrin repeats (3 copies)	789	848	0.00022	86.27	α-helix	0.6	0.0666667	0.333333
celegans	E9P850	PF10325	Serpentine type 7TM GPCR chemoreceptor Srz	35	275	0.0013	90.31	α-helix	0.904564	0	0.0954357
celegans	Q9XW96	PF02117	Serpentine type 7TM GPCR chemoreceptor Sra	14	342	9.5e-29	87.75	α-helix	0.848024	0.0121581	0.139818
celegans	Q19641	PF00412	LIM domain	4	60	5.8e-09	87.85	β-sheet	0.105263	0.368421	0.526316
celegans	A0A0K3AUV6	PF01064	Activin types I and II receptor domain	77	167	0.52	74.71	β-sheet	0	0.384615	0.615385
celegans	Q17438	PF09320	Domain of unknown function (DUF1977)	301	395	1.1e-23	92.37	α-helix	0.621053	0.126316	0.252632
celegans	Q17438	PF00226	DnaJ domain	137	198	1e-20	87.94	α-helix	0.709677	0	0.290323
celegans	Q95QK6	PF00328	Histidine phosphatase superfamily (branch 2)	119	225	9.5e-05	92.67	α-helix	0.439252	0.11215	0.448598
celegans	O44956	PF20883	KNL (Kinetochore null) Binding Protein 5	1	124	7.8e-53	85.9	α-helix	0.870968	0	0.129032
celegans	Q9U1V4	PF19040	SGNH domain (fused to AT3 domains)	413	635	4.1e-27	93.33	α-helix & β-sheet	0.439462	0.206278	0.35426
celegans	Q9U1V4	PF01757	Acyltransferase family	4	306	9e-25	88.81	α-helix	0.79868	0	0.20132
celegans	B3KYC0	PF09334	tRNA synthetases class I (M)	14	374	5.4e-93	94.29	α-helix & β-sheet	0.454294	0.224377	0.32133
celegans	G5EEM5	PF21041	XMAP215/Dis1/CLASP, TOG domain	309	521	5.1e-06	93.48	α-helix	0.802817	0.00469484	0.192488
celegans	G5EEM5	PF21041	XMAP215/Dis1/CLASP, TOG domain	648	842	3.4e-06	93.34	α-helix	0.830769	0.00512821	0.164103
celegans	G5EEM5	PF21041	XMAP215/Dis1/CLASP, TOG domain	24	217	0.00056	92.44	α-helix	0.824742	0.00515464	0.170103
celegans	O45805	PF10326	Serpentine type 7TM GPCR chemoreceptor Str	9	314	3.6e-91	90.07	α-helix	0.794118	0.0816993	0.124183
celegans	Q7YZW5	PF00173	Cytochrome b5-like Heme/Steroid binding domain	51	106	1.5e-06	94.99	α-helix	0.392857	0.196429	0.410714
celegans	E3CTG6	PF01705	CX module	56	113	1.9e-15	92.19	β-sheet	0	0.448276	0.551724
celegans	G5EED0	PF01740	STAS domain	522	685	4.9e-07	68.09	α-helix	0.347561	0.158537	0.493902
celegans	G5EED0	PF00916	Sulfate permease family	80	460	1.1e-32	80.05	α-helix	0.771654	0.00524934	0.223097
celegans	P91303	PF03179	Vacuolar (H+)-ATPase G subunit	3	107	1.3e-32	92.96	α-helix	0.971429	0	0.0285714
celegans	Q65ZI4	PF01060	Transthyretin-like family	25	99	2.2e-17	94.36	β-sheet	0	0.546667	0.453333
celegans	O76829	PF10318	Serpentine type 7TM GPCR chemoreceptor Srh	18	310	1.3e-80	93.71	α-helix	0.805461	0.0341297	0.16041
celegans	G5EC14	PF10513	Enhancer of polycomb-like	10	133	0.00086	72.82	α-helix	0.346774	0	0.653226
celegans	Q23293	PF10324	Serpentine type 7TM GPCR chemoreceptor Srw	47	335	1e-33	87.75	α-helix	0.861592	0.0449827	0.0934256
celegans	Q19168	PF01827	FTH domain	62	206	1.1e-40	94.42	α-helix & β-sheet	0.413793	0.234483	0.351724
celegans	Q9XVB0	PF01549	ShK domain-like	74	112	6.1e-05	94.4	α-helix	0.487179	0.0512821	0.461538
celegans	Q9XVB0	PF01549	ShK domain-like	24	60	1.1e-06	91.53	α-helix	0.324324	0	0.675676
celegans	Q18577	PF02520	SXP/RAL-2 family protein Ani s 5-like, metal-binding domain	53	149	1.8e-12	89.35	α-helix	0.845361	0	0.154639
celegans	O18057	PF00860	Permease family	17	434	4.8e-123	90.33	α-helix	0.73445	0.0550239	0.210526
celegans	Q9XV13	PF10325	Serpentine type 7TM GPCR chemoreceptor Srz	22	284	1e-69	83.84	α-helix	0.904943	0	0.095057
celegans	G5ED21	PF04983	RNA polymerase Rpb1, domain 3	656	836	7.5e-30	90.48	α-helix	0.403315	0.104972	0.491713
celegans	G5ED21	PF04997	RNA polymerase Rpb1, domain 1	19	468	2.9e-16	76.98	α-helix	0.455556	0.113333	0.431111
celegans	G5ED21	PF00623	RNA polymerase Rpb1, domain 2	473	653	1.9e-54	89.68	α-helix & β-sheet	0.259669	0.314917	0.425414
celegans	G5ED21	PF04998	RNA polymerase Rpb1, domain 5	994	1661	2.9e-79	76.17	α-helix	0.482036	0.122754	0.39521
celegans	G5ED21	PF05000	RNA polymerase Rpb1, domain 4	922	987	2.6e-13	87.73	α-helix	0.318182	0.121212	0.560606
celegans	Q9XTJ4	PF00104	Ligand-binding domain of nuclear hormone receptor	328	433	8.1e-06	95.1	α-helix	0.849057	0	0.150943
celegans	Q9XTJ4	PF00105	Zinc finger, C4 type (two domains)	52	119	6.4e-23	94.77	α-helix	0.352941	0.117647	0.529412
celegans	Q9N4N6	PF01030	Receptor L domain	196	302	8.7e-13	92.69	β-sheet	0.0934579	0.373832	0.53271
celegans	Q9N4N6	PF01030	Receptor L domain	344	442	2e-07	91.47	β-sheet	0.0707071	0.363636	0.565657
celegans	Q18688	PF13589	Histidine kinase-, DNA gyrase B-, and HSP90-like ATPase	33	147	6.4e-06	90.15	α-helix	0.417391	0.191304	0.391304
celegans	Q18688	PF00183	Hsp90 protein	184	681	3.7e-229	86.77	α-helix & β-sheet	0.417671	0.208835	0.373494
celegans	O62153	PF03409	Transmembrane glycoprotein	39	391	7e-89	84	β-sheet	0.0623229	0.416431	0.521246
celegans	P34300	PF10917	Fungus-induced protein	1	47	1.9e-15	63.64	α-helix	0.361702	0	0.638298
celegans	Q8MPR9	PF01237	Oxysterol-binding protein	311	634	1.7e-69	90.76	α-helix & β-sheet	0.268519	0.41358	0.317901
celegans	Q8MPR9	PF00169	PH domain	84	192	0.0021	81.87	β-sheet	0.110092	0.422018	0.46789
celegans	G5EFG0	PF08238	Sel1 repeat	551	582	4.2	95.6	α-helix	0.78125	0	0.21875
celegans	G5EFG0	PF08238	Sel1 repeat	326	360	0.1	91.34	α-helix	0.771429	0.0571429	0.171429
celegans	G5EFG0	PF08238	Sel1 repeat	290	325	0.23	88.78	α-helix	0.722222	0	0.277778
celegans	G5EFG0	PF08238	Sel1 repeat	399	438	5.7	89.41	α-helix	0.675	0	0.325
celegans	G5EFG0	PF08238	Sel1 repeat	167	195	15	94.14	α-helix	0.724138	0	0.275862
celegans	G5EFG0	PF08238	Sel1 repeat	204	233	0.33	97.32	α-helix	0.766667	0	0.233333
celegans	G5EFG0	PF08238	Sel1 repeat	509	547	14000	87.68	α-helix	0.717949	0	0.282051
celegans	G5EFG0	PF08238	Sel1 repeat	440	473	2.9	96.07	α-helix	0.735294	0	0.264706
celegans	G5EFG0	PF08238	Sel1 repeat	363	397	0.00047	92.24	α-helix	0.771429	0.0285714	0.2
celegans	G5EFG0	PF08238	Sel1 repeat	94	130	700000	81.26	α-helix	0.810811	0	0.189189
celegans	G5EFG0	PF08238	Sel1 repeat	587	619	0.0043	94.93	α-helix	0.787879	0	0.212121
celegans	H2KZL6	PF00579	tRNA synthetases class I (W and Y)	57	350	5.2e-53	93.03	α-helix	0.605442	0.102041	0.292517
celegans	Q95ZS2	PF00282	Pyridoxal-dependent decarboxylase conserved domain	111	489	1.5e-149	97.24	α-helix	0.480211	0.139842	0.379947
celegans	Q71V01	PF03436	Domain of unknown function (DUF281)	69	121	0.045	82.78	β-sheet	0.0566038	0.584906	0.358491
celegans	P50488	PF00069	Protein kinase domain	310	590	1.1e-27	88.49	α-helix	0.405694	0.185053	0.409253
celegans	Q2L6V8	PF00160	Cyclophilin type peptidyl-prolyl cis-trans isomerase/CLD	6	172	1.5e-39	96.97	β-sheet	0.167665	0.347305	0.48503
celegans	O44511	PF01284	Membrane-associating domain	15	210	9.6e-16	93.74	α-helix	0.668367	0.158163	0.173469
celegans	O45689	PF10328	Serpentine type 7TM GPCR chemoreceptor Srx	27	282	4.8e-46	86.72	α-helix	0.832031	0.015625	0.152344
celegans	Q86D20	PF00300	Histidine phosphatase superfamily (branch 1)	89	230	2.1e-06	91.33	α-helix	0.521127	0.105634	0.373239
celegans	Q7YXA5	PF10318	Serpentine type 7TM GPCR chemoreceptor Srh	10	310	4e-52	90.77	α-helix	0.820598	0.0365449	0.142857
celegans	Q10578	PF04561	RNA polymerase Rpb2, domain 2	207	400	4.1e-51	88.83	α-helix	0.438144	0.170103	0.391753
celegans	Q10578	PF04563	RNA polymerase beta subunit	45	448	2.5e-74	89.07	α-helix & β-sheet	0.398515	0.247525	0.35396
celegans	Q10578	PF04567	RNA polymerase Rpb2, domain 5	661	706	8.9e-10	90.08	α-helix	0.347826	0.195652	0.456522
celegans	Q10578	PF04566	RNA polymerase Rpb2, domain 4	573	635	7e-22	91.89	α-helix & β-sheet	0.222222	0.460317	0.31746
celegans	Q10578	PF00562	RNA polymerase Rpb2, domain 6	713	1086	4.4e-138	92.12	β-sheet	0.195187	0.326203	0.47861
celegans	Q10578	PF04565	RNA polymerase Rpb2, domain 3	474	538	3.2e-20	92.8	α-helix	0.230769	0.184615	0.584615
celegans	Q10578	PF04560	RNA polymerase Rpb2, domain 7	1088	1179	5.3e-28	93.55	α-helix & β-sheet	0.358696	0.25	0.391304
celegans	G5EF32	PF16469	Nematode polyprotein allergen ABA-1	767	885	7.8e-33	71.62	α-helix	0.865546	0	0.134454
celegans	G5EF32	PF16469	Nematode polyprotein allergen ABA-1	1295	1419	2.7e-29	80.04	α-helix	0.88	0	0.12
celegans	G5EF32	PF16469	Nematode polyprotein allergen ABA-1	643	760	3.6e-32	66.2	α-helix	0.872881	0	0.127119
celegans	G5EF32	PF16469	Nematode polyprotein allergen ABA-1	271	388	4.9e-35	71.44	α-helix	0.872881	0	0.127119
celegans	G5EF32	PF16469	Nematode polyprotein allergen ABA-1	1017	1134	1.6e-22	77.44	α-helix	0.872881	0	0.127119
celegans	G5EF32	PF16469	Nematode polyprotein allergen ABA-1	1160	1279	3.7e-29	75.94	α-helix	0.866667	0	0.133333
celegans	G5EF32	PF16469	Nematode polyprotein allergen ABA-1	395	512	1.5e-33	72.09	α-helix	0.872881	0	0.127119
celegans	G5EF32	PF16469	Nematode polyprotein allergen ABA-1	892	1011	2.9e-34	71.84	α-helix	0.866667	0	0.133333
celegans	G5EF32	PF16469	Nematode polyprotein allergen ABA-1	27	140	1.7e-17	76.85	α-helix	0.701754	0	0.298246
celegans	G5EF32	PF16469	Nematode polyprotein allergen ABA-1	519	636	7.8e-34	69.83	α-helix	0.872881	0	0.127119
celegans	G5EF32	PF16469	Nematode polyprotein allergen ABA-1	147	264	1.5e-34	67.73	α-helix	0.872881	0	0.127119
celegans	E5QCH1	PF14750	Integrator complex subunit 2	153	289	0.00022	82.86	α-helix	0.751825	0	0.248175
celegans	E5QCH1	PF14750	Integrator complex subunit 2	465	1119	2e-56	81.97	α-helix	0.751145	0.00305344	0.245802
celegans	Q9N3B9	PF00059	Lectin C-type domain	40	144	1.2e-07	97.28	α-helix & β-sheet	0.247619	0.285714	0.466667
celegans	Q9XZI6	PF07651	ANTH domain	37	299	1.8e-65	92.48	α-helix	0.726236	0	0.273764
celegans	Q18199	PF13923	Zinc finger, C3HC4 type (RING finger)	107	145	0.00049	96.17	α-helix	0.25641	0.179487	0.564103
celegans	Q18199	PF02825	WWE domain	10	75	4.9e-09	94.88	β-sheet	0.19697	0.454545	0.348485
celegans	Q18199	PF02825	WWE domain	213	276	4.5e-08	90.57	α-helix & β-sheet	0.203125	0.421875	0.375
celegans	Q9NAP6	PF05089	Alpha-N-acetylglucosaminidase (NAGLU) tim-barrel domain	136	473	6.1e-118	96	α-helix	0.470414	0.130178	0.399408
celegans	Q9NAP6	PF12972	Alpha-N-acetylglucosaminidase (NAGLU) C-terminal domain	482	710	3.1e-31	94.69	α-helix	0.68559	0.0131004	0.30131
celegans	Q93161	PF00533	BRCA1 C Terminus (BRCT) domain	983	1063	1.7e-08	93.34	α-helix	0.382716	0.197531	0.419753
celegans	Q93161	PF02206	Domain of unknown function	24	88	6.2e-15	88.55	α-helix	0.861538	0	0.138462
celegans	Q93161	PF00023	Ankyrin repeat	908	936	0.37	95.72	α-helix	0.62069	0.0689655	0.310345
celegans	G5ECQ5	PF07735	F-box associated	218	277	2e-06	88.72	α-helix	0.316667	0.2	0.483333
celegans	G5EEK8	PF13246	Cation transport ATPase (P-type)	422	529	2.6e-21	91.07	α-helix & β-sheet	0.333333	0.351852	0.314815
celegans	G5EEK8	PF00702	haloacid dehalogenase-like hydrolase	586	715	1.6e-09	91.58	α-helix & β-sheet	0.515385	0.207692	0.276923
celegans	G5EEK8	PF00690	Cation transporter/ATPase, N-terminus	5	71	1.3e-15	83.34	α-helix	0.641791	0.0447761	0.313433
celegans	G5EEK8	PF00689	Cation transporting ATPase, C-terminus	785	988	6.8e-41	87.71	α-helix	0.686275	0	0.313725
celegans	G5EEK8	PF00122	E1-E2 ATPase	124	331	2.6e-47	83.15	α-helix & β-sheet	0.447115	0.235577	0.317308
celegans	Q19007	PF00956	Nucleosome assembly protein (NAP)	28	291	2.9e-86	93.85	α-helix	0.443182	0.193182	0.363636
celegans	Q9NAN9	PF10321	Serpentine type 7TM GPCR chemoreceptor Srt	4	307	4.9e-103	93.19	α-helix	0.815789	0.00657895	0.177632
celegans	Q9GYM2	PF02343	TRA-1 regulated protein R03H10.4	24	147	2.7e-34	85.68	β-sheet	0.0887097	0.427419	0.483871
celegans	P91183	PF05671	GETHR pentapeptide repeat (5 copies)	37	60	3.8e-06	35.89	Coil	0	0	1
celegans	P91183	PF05671	GETHR pentapeptide repeat (5 copies)	57	81	1.9e-07	36.33	Coil	0	0	1
celegans	P91183	PF05671	GETHR pentapeptide repeat (5 copies)	31	51	0.00028	38.81	Coil	0.190476	0	0.809524
celegans	P91183	PF05671	GETHR pentapeptide repeat (5 copies)	42	66	3.7e-07	35.7	Coil	0	0	1
celegans	O17554	PF04116	Fatty acid hydroxylase	130	262	5.2e-20	96.94	α-helix	0.646617	0.0225564	0.330827
celegans	Q9TZI7	PF00501	AMP-binding enzyme	45	432	8.7e-43	92.1	α-helix & β-sheet	0.363402	0.244845	0.391753
celegans	Q20424	PF07149	Pes-10	8	98	0.00013	80.75	α-helix	0.648352	0.010989	0.340659
celegans	Q9BKW0	PF00919	Uncharacterized protein family UPF0004	49	80	0.0024	78.05	α-helix & β-sheet	0.53125	0.21875	0.25
celegans	Q18303	PF01062	Bestrophin, RFP-TM, chloride channel	10	315	9.8e-78	92.54	α-helix	0.745098	0.00653595	0.248366
celegans	P91524	PF10326	Serpentine type 7TM GPCR chemoreceptor Str	8	308	6.2e-80	88.09	α-helix	0.767442	0.0730897	0.159468
celegans	Q22830	PF00400	WD domain, G-beta repeat	113	137	650	93.06	β-sheet	0	0.72	0.28
celegans	Q8MQC8	PF00135	Carboxylesterase family	22	351	1e-67	94.77	α-helix & β-sheet	0.327273	0.230303	0.442424
celegans	Q09406	PF00400	WD domain, G-beta repeat	282	318	5.8	91.12	β-sheet	0	0.648649	0.351351
celegans	Q09406	PF00400	WD domain, G-beta repeat	323	359	0.027	92.44	β-sheet	0	0.72973	0.27027
celegans	Q09406	PF00400	WD domain, G-beta repeat	505	533	47	81.73	β-sheet	0	0.551724	0.448276
celegans	Q09406	PF00400	WD domain, G-beta repeat	239	271	1.9	85.91	β-sheet	0	0.69697	0.30303
celegans	Q09406	PF00400	WD domain, G-beta repeat	463	489	260	88.04	β-sheet	0	0.555556	0.444444
celegans	A4UVL3	PF08277	PAN-like domain	21	78	3.1e-07	87.91	β-sheet	0.172414	0.465517	0.362069
celegans	V6CLA2	PF12796	Ankyrin repeats (3 copies)	345	436	4.8e-08	83.96	α-helix	0.576087	0.0543478	0.369565
celegans	V6CLA2	PF00632	HECT-domain (ubiquitin-transferase)	2271	2647	3e-64	83.86	α-helix	0.488064	0.0848806	0.427056
celegans	V6CLA2	PF07738	Sad1 / UNC-like C-terminal	1240	1363	1.6e-06	88.22	β-sheet	0.0403226	0.491935	0.467742
celegans	V6CLA2	PF06701	Mib_herc2	1450	1507	2.9e-15	68.19	β-sheet	0	0.396552	0.603448
celegans	G5EDA7	PF00083	Sugar (and other) transporter	142	512	2.8e-20	90.22	α-helix	0.80593	0.00269542	0.191375
celegans	O61213	PF08022	FAD-binding domain	1216	1314	8.2e-16	82.65	β-sheet	0.161616	0.414141	0.424242
celegans	O61213	PF01794	Ferric reductase like transmembrane component	1040	1176	9.3e-08	86.89	α-helix	0.832117	0	0.167883
celegans	O61213	PF08030	Ferric reductase NAD binding domain	1322	1478	7e-23	79.23	α-helix & β-sheet	0.471338	0.22293	0.305732
celegans	O61213	PF03098	Animal haem peroxidase	29	552	1.8e-140	92.52	α-helix	0.40458	0.103053	0.492366
celegans	Q09563	PF01344	Kelch motif	455	498	2e-06	94.69	β-sheet	0	0.5	0.5
celegans	Q09563	PF01344	Kelch motif	500	545	0.17	93.93	β-sheet	0	0.5	0.5
celegans	Q09563	PF01344	Kelch motif	404	448	2e-07	95.65	β-sheet	0	0.488889	0.511111
celegans	Q09563	PF01344	Kelch motif	305	350	6.7e-05	92.61	β-sheet	0	0.5	0.5
celegans	Q09563	PF01344	Kelch motif	369	402	2.1e-05	96.4	β-sheet	0	0.5	0.5
celegans	Q09563	PF07707	BTB And C-terminal Kelch	159	232	0.00082	90.89	α-helix	0.837838	0	0.162162
celegans	Q09563	PF00651	BTB/POZ domain	43	152	7.6e-07	87.99	α-helix	0.554545	0.118182	0.327273
celegans	Q9XWQ5	PF00069	Protein kinase domain	157	409	2.6e-46	81.74	α-helix & β-sheet	0.371542	0.217391	0.411067
celegans	O01839	PF08700	Vps51/EXO84/COG1 N-terminal	9	91	1.4e-16	80.79	α-helix	0.915663	0	0.0843373
celegans	Q19731	PF00567	Tudor domain	52	162	5.7e-11	89.77	β-sheet	0.144144	0.531532	0.324324
celegans	Q19120	PF04155	Ground-like domain	158	240	6.8e-14	91.75	α-helix & β-sheet	0.373494	0.289157	0.337349
celegans	G5EEJ2	PF02234	Cyclin-dependent kinase inhibitor	16	67	3.1e-09	92.77	α-helix	0.442308	0.0769231	0.480769
celegans	Q7YTT2	PF00646	F-box domain	11	51	9.1e-07	89.28	α-helix	0.731707	0	0.268293
celegans	Q7YTT2	PF01827	FTH domain	137	283	1e-19	88.85	α-helix & β-sheet	0.346939	0.244898	0.408163
celegans	Q8TA65	PF03644	Glycosyl hydrolase family 85	59	325	3.6e-74	97.15	α-helix	0.441948	0.191011	0.367041
celegans	Q8MQG6	PF07896	Protein of unknown function (DUF1674)	45	89	9.5e-16	69.65	Coil	0	0.133333	0.866667
celegans	Q19015	PF00005	ABC transporter	388	536	3.2e-30	88.36	α-helix & β-sheet	0.395973	0.214765	0.389262
celegans	Q19015	PF00005	ABC transporter	1020	1168	6.9e-30	89.39	α-helix & β-sheet	0.42953	0.208054	0.362416
celegans	Q19015	PF00664	ABC transporter transmembrane region	714	949	3.1e-19	88.21	α-helix	0.919492	0	0.0805085
celegans	Q19015	PF00664	ABC transporter transmembrane region	47	312	8.7e-35	90.7	α-helix	0.928571	0	0.0714286
celegans	O17915	PF00071	Ras family	11	167	1.7e-44	93.49	α-helix & β-sheet	0.369427	0.280255	0.350318
celegans	G5ECG7	PF19444	MTP large subunit, lipid-binding domain	712	884	0.0035	86.3	β-sheet	0.104046	0.728324	0.16763
celegans	P34630	PF03932	CutC family	10	210	1.1e-56	98.02	α-helix	0.437811	0.189055	0.373134
celegans	P34516	PF00069	Protein kinase domain	20	236	5.7e-21	94.2	α-helix & β-sheet	0.308756	0.285714	0.40553
celegans	O01869	PF03501	Plectin/S10 domain	3	95	1.2e-37	95.09	α-helix	0.44086	0.182796	0.376344
celegans	Q9GYH9	PF13847	Methyltransferase domain	63	185	5.7e-09	96.24	α-helix & β-sheet	0.398374	0.252033	0.349593
celegans	O16670	PF00067	Cytochrome P450	26	486	5.3e-97	93.83	α-helix	0.557484	0.104121	0.338395
celegans	Q19459	PF00839	Cysteine rich repeat	352	409	2.7e-07	84.36	α-helix	0.775862	0	0.224138
celegans	Q19459	PF00839	Cysteine rich repeat	812	861	6.9e-06	92.3	α-helix	0.8	0	0.2
celegans	Q19459	PF00839	Cysteine rich repeat	747	809	0.34	89.87	α-helix	0.825397	0	0.174603
celegans	Q19459	PF00839	Cysteine rich repeat	219	275	5.9e-14	86.24	α-helix	0.754386	0	0.245614
celegans	Q19459	PF00839	Cysteine rich repeat	871	936	7.1e-10	85.84	α-helix	0.848485	0	0.151515
celegans	Q19459	PF00839	Cysteine rich repeat	74	133	4.4e-05	75.67	α-helix	0.85	0	0.15
celegans	Q19459	PF00839	Cysteine rich repeat	555	608	0.0074	87.5	α-helix	0.777778	0	0.222222
celegans	Q19459	PF00839	Cysteine rich repeat	616	675	1.8e-10	92.02	α-helix	0.783333	0	0.216667
celegans	Q19459	PF00839	Cysteine rich repeat	480	549	1.5e-08	81.1	α-helix	0.671429	0	0.328571
celegans	Q19459	PF00839	Cysteine rich repeat	1013	1068	2.2e-10	90.86	α-helix	0.821429	0	0.178571
celegans	Q19459	PF00839	Cysteine rich repeat	680	733	3.1e-08	92.45	α-helix	0.851852	0	0.148148
celegans	Q19459	PF00839	Cysteine rich repeat	948	1007	1.1e-06	89.25	α-helix	0.883333	0	0.116667
celegans	Q19459	PF00839	Cysteine rich repeat	419	475	3.7e-07	89.77	α-helix	0.736842	0	0.263158
celegans	A3QMA7	PF03125	Sre G protein-coupled chemoreceptor	1	357	4.1e-64	85.65	α-helix	0.781513	0.0364146	0.182073
celegans	O16243	PF00201	UDP-glucoronosyl and UDP-glucosyl transferase	25	514	3.8e-57	93.28	α-helix	0.530612	0.120408	0.34898
celegans	G5ECZ0	PF06017	Unconventional myosin tail, actin- and lipid-binding	821	990	1.9e-20	89.58	α-helix & β-sheet	0.235294	0.382353	0.382353
celegans	G5ECZ0	PF00063	Myosin head (motor domain)	13	687	1.2e-242	88.97	α-helix	0.502222	0.154074	0.343704
celegans	Q19913	PF02535	ZIP Zinc transporter	10	316	2.8e-52	79.45	α-helix	0.781759	0	0.218241
celegans	Q17557	PF02630	SCO1/SenC	138	276	3.2e-40	92.93	α-helix & β-sheet	0.294964	0.280576	0.42446
celegans	P09446	PF00012	Hsp70 protein	6	613	8.5e-261	91.54	α-helix & β-sheet	0.421053	0.292763	0.286184
celegans	P03949	PF07714	Protein tyrosine and serine/threonine kinase	312	561	1.1e-92	88.98	α-helix & β-sheet	0.372	0.212	0.416
celegans	P03949	PF00018	SH3 domain	121	162	7.5e-06	79.39	β-sheet	0	0.5	0.5
celegans	P03949	PF00017	SH2 domain	194	269	4.7e-22	90.9	α-helix & β-sheet	0.223684	0.381579	0.394737
celegans	P03949	PF08919	F-actin binding	1113	1224	7.9e-29	78.97	α-helix	0.767857	0	0.232143
celegans	Q17726	PF13561	Enoyl-(Acyl carrier protein) reductase	17	264	2e-46	97.31	α-helix	0.548387	0.133065	0.318548
celegans	O17130	PF10318	Serpentine type 7TM GPCR chemoreceptor Srh	2	298	1.1e-93	93.44	α-helix	0.818182	0.040404	0.141414
celegans	P29355	PF00017	SH2 domain	60	136	1.6e-22	91.86	α-helix & β-sheet	0.220779	0.337662	0.441558
celegans	P29355	PF00018	SH3 domain	4	50	7.6e-13	91.82	β-sheet	0	0.510638	0.489362
celegans	P29355	PF00018	SH3 domain	160	205	1.8e-14	91.83	β-sheet	0	0.521739	0.478261
celegans	Q18048	PF00092	von Willebrand factor type A domain	391	555	3.3e-29	82.48	α-helix & β-sheet	0.381818	0.248485	0.369697
celegans	Q18048	PF00092	von Willebrand factor type A domain	159	311	3.3e-25	87.44	α-helix & β-sheet	0.366013	0.222222	0.411765
celegans	Q19286	PF00038	Intermediate filament protein	39	386	1.5e-45	91.24	α-helix	0.985632	0	0.0143678
celegans	Q18056	PF00010	Helix-loop-helix DNA-binding domain	93	148	1.2e-06	92.53	α-helix	0.875	0	0.125
celegans	Q9U329	PF02936	Cytochrome c oxidase subunit IV	38	175	9.4e-38	92.17	α-helix	0.565217	0.0797101	0.355072
celegans	Q18025	PF10267	Predicted transmembrane and coiled-coil 2 protein	21	444	1.6e-102	72.86	α-helix	0.563679	0	0.436321
celegans	P90933	PF06162	Putative pyroglutamyl peptidase PgaPase_1	13	175	1.9e-25	92.2	α-helix & β-sheet	0.276074	0.288344	0.435583
celegans	Q9TYJ7	PF00535	Glycosyl transferase family 2	8	176	2.3e-34	95.41	α-helix & β-sheet	0.443787	0.207101	0.349112
celegans	O61944	PF10316	Serpentine type 7TM GPCR chemoreceptor Srbc	1	272	2.2e-80	86.29	α-helix	0.845588	0	0.154412
celegans	P91253	PF14497	Glutathione S-transferase, C-terminal domain	124	201	1e-11	97.72	α-helix	0.782051	0	0.217949
celegans	P91253	PF02798	Glutathione S-transferase, N-terminal domain	6	73	4.1e-06	98.13	α-helix & β-sheet	0.455882	0.235294	0.308824
celegans	O62265	PF20067	Strictosidine synthase-like, N-terminal	53	90	0.32	96.27	β-sheet	0	0.447368	0.552632
celegans	O62265	PF03088	Strictosidine synthase	179	263	4.1e-30	97.3	β-sheet	0.152941	0.576471	0.270588
celegans	Q5DX29	PF10316	Serpentine type 7TM GPCR chemoreceptor Srbc	10	280	1.6e-87	81.31	α-helix	0.848708	0	0.151292
celegans	Q86ME6	PF00001	7 transmembrane receptor (rhodopsin family)	22	380	7.2e-59	78.8	α-helix	0.740947	0.0278552	0.231198
celegans	Q9XWW9	PF00176	SNF2-related domain	259	432	2.8e-09	83.77	α-helix	0.517241	0.172414	0.310345
celegans	Q20682	PF04435	Domain of unknown function (DUF545)	3	45	4.9e-05	96.36	α-helix & β-sheet	0.44186	0.27907	0.27907
celegans	Q9N4K7	PF02343	TRA-1 regulated protein R03H10.4	83	211	5.9e-25	93.61	β-sheet	0.108527	0.395349	0.496124
celegans	Q20290	PF10328	Serpentine type 7TM GPCR chemoreceptor Srx	25	278	7.9e-35	85.92	α-helix	0.783465	0.0314961	0.185039
celegans	Q9XWL1	PF01060	Transthyretin-like family	27	104	7.6e-21	95.99	β-sheet	0	0.615385	0.384615
celegans	O17066	PF11538	Snurportin1	26	66	1.9e-12	71.86	α-helix	0.902439	0	0.097561
celegans	O17066	PF21974	Snurportin1, m3G cap-binding domain	100	275	5.6e-66	95.54	β-sheet	0.1875	0.4375	0.375
celegans	Q95Q08	PF17943	Homeobox-cysteine loop-homeobox	80	197	5.7e-41	92.7	α-helix	0.70339	0	0.29661
celegans	Q95Q08	PF17943	Homeobox-cysteine loop-homeobox	351	470	7.4e-38	85.18	α-helix	0.683333	0	0.316667
celegans	Q95Q08	PF17943	Homeobox-cysteine loop-homeobox	585	702	2.9e-41	88.31	α-helix	0.711864	0	0.288136
celegans	Q95XH2	PF07855	Autophagy-related protein 101	10	211	2.6e-33	85.97	α-helix & β-sheet	0.326733	0.257426	0.415842
celegans	Q9NAH9	PF10317	Serpentine type 7TM GPCR chemoreceptor Srd	11	297	3.7e-84	92.44	α-helix	0.780488	0.0592334	0.160279
celegans	P50880	PF00297	Ribosomal protein L3	1	372	1.6e-177	96.12	β-sheet	0.16129	0.325269	0.513441
celegans	Q23270	PF02005	N2,N2-dimethylguanosine tRNA methyltransferase	9	442	1.6e-147	92.12	α-helix & β-sheet	0.407834	0.25576	0.336406
celegans	B2D6M2	PF02820	mbt repeat	544	611	1.8e-21	92.96	β-sheet	0.117647	0.411765	0.470588
celegans	B2D6M2	PF02820	mbt repeat	432	504	8.5e-09	95.34	β-sheet	0.0684932	0.39726	0.534247
celegans	B2D6M2	PF02820	mbt repeat	303	386	4e-12	94.1	β-sheet	0.0952381	0.380952	0.52381
celegans	H2L0K8	PF00106	short chain dehydrogenase	47	227	4.8e-34	97.05	α-helix & β-sheet	0.430939	0.243094	0.325967
celegans	O17620	PF07914	Uncharacterized oxidoreductase dhs-27	42	348	1.9e-33	91.84	α-helix	0.540717	0.13355	0.325733
celegans	O44441	PF04568	Mitochondrial ATPase inhibitor, IATP	3	91	1.1e-20	80.88	α-helix	0.606742	0	0.393258
celegans	Q95YD4	PF03623	Focal adhesion targeting region	737	847	2.2e-07	82.34	α-helix	0.882883	0	0.117117
celegans	Q95YD4	PF21477	FAK1/PYK2, FERM domain C-lobe	232	329	6.9e-26	88.78	α-helix & β-sheet	0.22449	0.397959	0.377551
celegans	Q95YD4	PF07714	Protein tyrosine and serine/threonine kinase	367	621	2.4e-81	84.88	α-helix & β-sheet	0.407843	0.235294	0.356863
celegans	Q9XTT0	PF06681	Protein of unknown function (DUF1182)	38	230	1.5e-12	81.58	α-helix	0.813472	0	0.186528
celegans	G5EF76	PF00010	Helix-loop-helix DNA-binding domain	24	79	2.2e-10	84.88	α-helix	0.875	0	0.125
celegans	Q27894	PF00125	Core histone H2A/H2B/H3/H4	12	98	1e-19	86.95	α-helix	0.586207	0	0.413793
celegans	G5ECB5	PF02567	Phenazine biosynthesis-like protein	10	311	5e-48	95.74	α-helix & β-sheet	0.221854	0.374172	0.403974
celegans	A5JYU6	PF01476	LysM domain	43	72	0.00097	88.4	α-helix	0.533333	0.0333333	0.433333
celegans	Q17419	PF01705	CX module	124	187	1.8e-17	86.12	β-sheet	0.1875	0.40625	0.40625
celegans	P90863	PF07885	Ion channel	91	165	8e-14	87.21	α-helix	0.693333	0	0.306667
celegans	P90863	PF07885	Ion channel	222	296	1e-08	90.65	α-helix	0.786667	0	0.213333
celegans	P90863	PF00041	Fibronectin type III domain	380	460	0.0034	83.75	β-sheet	0	0.555556	0.444444
celegans	P90863	PF00041	Fibronectin type III domain	474	561	0.00084	84.88	β-sheet	0.0340909	0.5	0.465909
celegans	Q9U2C2	PF09332	Mcm10 replication factor	365	691	5e-89	70.86	α-helix	0.391437	0.100917	0.507645
celegans	Q9U2C2	PF09329	Primase zinc finger	258	304	4.1e-11	90.42	α-helix & β-sheet	0.297872	0.234043	0.468085
celegans	Q9U2C2	PF22379	MCM10 OB-fold	127	243	3.8e-20	86.48	β-sheet	0.153846	0.376068	0.470085
celegans	O62123	PF00646	F-box domain	7	47	1.1	92.61	α-helix	0.780488	0.0243902	0.195122
celegans	O62123	PF01827	FTH domain	153	281	2.6e-09	95.13	α-helix & β-sheet	0.387597	0.255814	0.356589
celegans	Q9GS09	PF10326	Serpentine type 7TM GPCR chemoreceptor Str	5	308	1.8e-92	93.59	α-helix	0.779605	0.0756579	0.144737
celegans	Q9GRV1	PF00564	PB1 domain	139	209	1.3e-08	88.24	α-helix & β-sheet	0.323944	0.338028	0.338028
celegans	A0A4V0IK78	PF01529	DHHC palmitoyltransferase	107	251	7.2e-29	93.3	α-helix	0.57931	0.137931	0.282759
celegans	O62214	PF10237	Probable N6-adenine methyltransferase	207	341	5.1e-21	92.92	α-helix & β-sheet	0.437037	0.207407	0.355556
celegans	Q9XV37	PF03567	Sulfotransferase family	73	311	9.4e-52	91.72	α-helix	0.619247	0.083682	0.297071
celegans	Q20164	PF00011	Hsp20/alpha crystallin family	28	108	4.6e-07	94.01	β-sheet	0.037037	0.703704	0.259259
celegans	Q9XVJ5	PF02535	ZIP Zinc transporter	6	376	9.8e-59	72.76	α-helix	0.690027	0	0.309973
celegans	G5EGH2	PF03453	MoeA N-terminal region (domain I and II)	17	181	1.9e-33	95.49	β-sheet	0.193939	0.375758	0.430303
celegans	G5EGH2	PF03454	MoeA C-terminal region (domain IV)	356	410	0.32	92.53	β-sheet	0.0545455	0.345455	0.6
celegans	G5EGH2	PF00994	Probable molybdopterin binding domain	195	338	7.6e-27	92.62	α-helix & β-sheet	0.361111	0.291667	0.347222
celegans	O45340	PF10326	Serpentine type 7TM GPCR chemoreceptor Str	13	314	1.1e-88	92.72	α-helix	0.761589	0.0794702	0.15894
celegans	O44158	PF07200	Modifier of rudimentary (Mod(r)) protein	24	167	1.7e-34	93.57	α-helix	0.9375	0	0.0625
celegans	Q09630	PF01094	Receptor family ligand binding region	118	562	1.1e-65	82.3	α-helix	0.41573	0.161798	0.422472
celegans	Q09630	PF07562	Nine Cysteines Domain of family 3 GPCR	606	657	8.8e-10	85.93	β-sheet	0	0.423077	0.576923
celegans	Q09630	PF00003	7 transmembrane sweet-taste receptor of 3 GCPR	676	923	8.8e-64	87.88	α-helix	0.790323	0.0524194	0.157258
celegans	B3GWA5	PF01030	Receptor L domain	206	312	3.4e-11	89.01	β-sheet	0.0654206	0.345794	0.588785
celegans	B3GWA5	PF01030	Receptor L domain	357	450	4.3e-10	95.05	β-sheet	0.0744681	0.340426	0.585106
celegans	O76512	PF13086	AAA domain	445	544	1.9e-17	93.86	α-helix	0.54	0.14	0.32
celegans	O76512	PF13086	AAA domain	569	645	9.5e-20	95.45	α-helix & β-sheet	0.402597	0.220779	0.376623
celegans	O76512	PF13087	AAA domain	654	851	2.3e-59	93.31	α-helix & β-sheet	0.419192	0.217172	0.363636
celegans	O76512	PF09416	RNA helicase (UPF2 interacting domain)	93	243	1.3e-60	89.52	α-helix	0.264901	0.18543	0.549669
celegans	O76512	PF18141	RNA helicase UPF1, 1B domain	298	389	1.9e-17	84.58	β-sheet	0.0869565	0.48913	0.423913
celegans	Q9N4X2	PF12078	Domain of unknown function (DUF3557)	272	425	8.1e-39	88.18	α-helix & β-sheet	0.337662	0.25974	0.402597
celegans	O76437	PF10326	Serpentine type 7TM GPCR chemoreceptor Str	11	316	2e-93	92.69	α-helix	0.767974	0.0816993	0.150327
celegans	O44637	PF00105	Zinc finger, C4 type (two domains)	30	99	1.4e-10	90.84	α-helix	0.328571	0.142857	0.528571
celegans	O44637	PF00104	Ligand-binding domain of nuclear hormone receptor	210	420	7.2e-43	90.9	α-helix	0.734597	0.07109	0.194313
celegans	Q18412	PF07558	Shugoshin N-terminal coiled-coil region	28	70	1.5e-07	93.01	α-helix	0.930233	0	0.0697674
celegans	Q17845	PF17175	Modulator of levamisole receptor-1	22	146	3.2e-32	93.82	α-helix	0.328	0.144	0.528
celegans	Q9NL29	PF00008	EGF-like domain	224	255	0.014	81.77	β-sheet	0.09375	0.3125	0.59375
celegans	Q18265	PF00076	RNA recognition motif	203	275	3e-05	85.42	α-helix & β-sheet	0.287671	0.342466	0.369863
celegans	Q18265	PF00641	Zn-finger in Ran binding protein and others	397	425	0.002	86.63	β-sheet	0	0.206897	0.793103
celegans	Q21109	PF09412	Endoribonuclease XendoU	29	291	1.8e-82	95.6	α-helix & β-sheet	0.376426	0.285171	0.338403
celegans	O18277	PF10324	Serpentine type 7TM GPCR chemoreceptor Srw	51	349	1.7e-74	86.21	α-helix	0.789298	0.0367893	0.173913
celegans	Q20128	PF03725	3' exoribonuclease family, domain 2	189	256	2.2e-12	92.63	α-helix & β-sheet	0.323529	0.411765	0.264706
celegans	Q20128	PF01138	3' exoribonuclease family, domain 1	31	163	2.8e-22	92.77	α-helix & β-sheet	0.233083	0.390977	0.37594
celegans	P90829	PF14260	C4-type zinc-finger of DNA polymerase delta	981	1054	5.9e-13	85.58	α-helix	0.567568	0.027027	0.405405
celegans	P90829	PF03104	DNA polymerase family B, exonuclease domain	212	447	1e-54	91.58	α-helix & β-sheet	0.245763	0.322034	0.432203
celegans	P90829	PF00136	DNA polymerase family B	511	943	7.1e-157	90.73	α-helix	0.48037	0.17321	0.34642
celegans	Q9XV91	PF00431	CUB domain	448	550	1.1e-12	89.3	β-sheet	0	0.514563	0.485437
celegans	Q9XV91	PF00431	CUB domain	308	398	0.027	83.43	β-sheet	0	0.450549	0.549451
celegans	Q9XV91	PF00059	Lectin C-type domain	185	290	1.2e-11	90	α-helix & β-sheet	0.254717	0.330189	0.415094
celegans	Q9XV91	PF00059	Lectin C-type domain	53	161	0.00015	90.78	α-helix & β-sheet	0.256881	0.266055	0.477064
celegans	Q95ZX6	PF01853	MOZ/SAS family	391	565	5.2e-63	92.01	α-helix & β-sheet	0.434286	0.268571	0.297143
celegans	Q19781	PF13622	Acyl-CoA thioesterase N-terminal domain	60	137	1.2e-12	97.18	β-sheet	0.179487	0.576923	0.24359
celegans	Q19781	PF20789	Acyl-CoA thioesterase C-terminal domain	192	322	8e-19	94.69	α-helix & β-sheet	0.274809	0.419847	0.305344
celegans	Q8WQB3	PF02883	Adaptin C-terminal domain	717	827	1.9e-16	87.63	β-sheet	0	0.684685	0.315315
celegans	Q8WQB3	PF01602	Adaptin N terminal region	46	593	3.2e-136	90.95	α-helix	0.788321	0.0109489	0.20073
celegans	Q86NE0	PF00026	Eukaryotic aspartyl protease	73	424	9e-77	91.39	β-sheet	0.136364	0.448864	0.414773
celegans	Q9BKP1	PF01683	EB module	332	383	7.8e-06	83.92	β-sheet	0.115385	0.384615	0.5
celegans	Q9BKP1	PF01683	EB module	266	312	0.00014	84.34	β-sheet	0.0638298	0.446809	0.489362
celegans	Q9BKP1	PF01683	EB module	111	157	4.7e-05	75.09	β-sheet	0.0638298	0.468085	0.468085
celegans	Q21436	PF11894	Nuclear pore complex scaffold, nucleoporins 186/192/205	7	1544	1.8e-56	82.02	α-helix	0.679454	0.0169051	0.303641
celegans	O44743	PF00170	bZIP transcription factor	282	343	9.7e-11	97.78	α-helix	1	0	0
celegans	Q9U239	PF12171	Zinc-finger double-stranded RNA-binding	52	78	0.00018	91.37	α-helix	0.592593	0.148148	0.259259
celegans	Q20059	PF11816	Domain of unknown function (DUF3337)	530	680	1.2e-35	87.57	α-helix & β-sheet	0.324503	0.271523	0.403974
celegans	Q20059	PF00400	WD domain, G-beta repeat	83	118	0.014	96.85	β-sheet	0.0833333	0.638889	0.277778
celegans	Q20059	PF00400	WD domain, G-beta repeat	131	163	510	97.51	β-sheet	0.0909091	0.606061	0.30303
celegans	Q20059	PF00400	WD domain, G-beta repeat	253	286	340	96.92	β-sheet	0	0.588235	0.411765
celegans	Q20059	PF00400	WD domain, G-beta repeat	212	248	0.00064	97.1	β-sheet	0	0.621622	0.378378
celegans	O44412	PF00995	Sec1 family	31	553	2.3e-100	87.12	α-helix	0.474187	0.173996	0.351816
celegans	O62460	PF07859	alpha/beta hydrolase fold	72	178	8e-07	98.15	α-helix & β-sheet	0.383178	0.233645	0.383178
celegans	J7SF93	PF00104	Ligand-binding domain of nuclear hormone receptor	213	426	8.3e-51	92.51	α-helix	0.761682	0.0700935	0.168224
celegans	J7SF93	PF00105	Zinc finger, C4 type (two domains)	49	117	6.2e-18	89.94	α-helix	0.347826	0.115942	0.536232
celegans	O18226	PF13013	F-box-like domain	69	169	0.48	86.45	α-helix	0.851485	0	0.148515
celegans	P32739	PF00939	Sodium:sulfate symporter transmembrane region	26	531	4.7e-59	88.6	α-helix	0.758893	0.00395257	0.237154
celegans	Q9GS12	PF03567	Sulfotransferase family	53	289	1.5e-51	92.38	α-helix	0.594937	0.0801688	0.324895
celegans	G3MU24	PF03125	Sre G protein-coupled chemoreceptor	23	323	8.5e-33	86.73	α-helix	0.830565	0.00332226	0.166113
celegans	Q65XX2	PF23009	Ubiquitin conjugating domain-like	1305	1387	3.6e-25	86.1	α-helix & β-sheet	0.421687	0.325301	0.253012
celegans	Q65XX2	PF13639	Ring finger domain	1394	1442	0.0015	85.47	α-helix	0.22449	0.142857	0.632653
celegans	O17184	PF00046	Homeodomain	78	125	3.3e-05	89.25	α-helix	0.75	0	0.25
celegans	H2KYW1	PF07647	SAM domain (Sterile alpha motif)	635	696	9.9e-09	90.72	α-helix	0.790323	0	0.209677
celegans	H2KYW1	PF00595	PDZ domain	263	346	1.8e-09	92.43	α-helix & β-sheet	0.214286	0.452381	0.333333
celegans	H2KYW1	PF17817	PDZ domain	210	254	7.9e-18	86.56	α-helix	0.288889	0.0888889	0.622222
celegans	C8JQQ2	PF02343	TRA-1 regulated protein R03H10.4	78	191	9.4e-07	64.02	β-sheet	0.175439	0.324561	0.5
celegans	Q18262	PF12937	F-box-like	129	162	0.0013	72.94	α-helix	0.852941	0	0.147059
celegans	Q19787	PF02892	BED zinc finger	126	169	9.1e-13	86.98	α-helix & β-sheet	0.363636	0.227273	0.409091
celegans	Q94411	PF00105	Zinc finger, C4 type (two domains)	9	79	1.4e-10	80.28	α-helix	0.394366	0.0985915	0.507042
celegans	Q94411	PF00104	Ligand-binding domain of nuclear hormone receptor	147	314	2e-10	92.36	α-helix	0.785714	0.0119048	0.202381
celegans	A0A5S9MMG6	PF08277	PAN-like domain	181	227	0.0053	90.69	α-helix & β-sheet	0.212766	0.531915	0.255319
celegans	A0A5S9MMG6	PF08277	PAN-like domain	23	99	6.7e-13	84.81	β-sheet	0.168831	0.467532	0.363636
celegans	Q65ZG7	PF02214	BTB/POZ domain	11	68	6.3e-10	85.6	α-helix	0.482759	0.0689655	0.448276
celegans	Q9BL88	PF00246	Zinc carboxypeptidase	132	431	1.1e-101	95.89	α-helix & β-sheet	0.356667	0.213333	0.43
celegans	Q9BL88	PF02244	Carboxypeptidase activation peptide	24	97	1.6e-19	94.42	α-helix & β-sheet	0.472973	0.283784	0.243243
celegans	Q9BL88	PF01549	ShK domain-like	454	487	0.071	85.75	α-helix	0.558824	0	0.441176
celegans	Q22053	PF01269	Fibrillarin	119	345	6.5e-104	90.95	α-helix & β-sheet	0.281938	0.325991	0.39207
celegans	Q93249	PF06809	Neural proliferation differentiation control-1 protein (NPDC1)	334	421	2.2e-10	65.98	α-helix	0.272727	0	0.727273
celegans	P91404	PF12678	RING-H2 zinc finger domain	48	102	1.6e-18	95.06	α-helix	0.254545	0.181818	0.563636
celegans	Q6AHR3	PF14572	Phosphoribosyl synthetase-associated domain	331	440	7.1e-34	96.05	α-helix & β-sheet	0.409091	0.290909	0.3
celegans	Q6AHR3	PF13793	N-terminal domain of ribose phosphate pyrophosphokinase	131	247	1.9e-44	96.93	α-helix & β-sheet	0.350427	0.222222	0.42735
celegans	Q21330	PF02408	CUB-like domain	17	134	5.8e-37	92.22	β-sheet	0	0.483051	0.516949
celegans	G4SFC1	PF03189	Otopetrin	145	536	2.4e-88	82.17	α-helix	0.778061	0.0102041	0.211735
celegans	G5EG93	PF00654	Voltage gated chloride channel	143	545	2.1e-67	85.75	α-helix	0.69727	0.00992556	0.292804
celegans	G5EG93	PF00571	CBS domain	580	633	1.6	84.6	α-helix & β-sheet	0.314815	0.296296	0.388889
celegans	U4PSC5	PF02567	Phenazine biosynthesis-like protein	10	312	6.1e-44	95.33	α-helix & β-sheet	0.211221	0.372937	0.415842
celegans	O45452	PF01549	ShK domain-like	156	191	6.2e-05	91.9	α-helix	0.333333	0.0555556	0.611111
celegans	O45452	PF01549	ShK domain-like	98	106	2000	96.05	α-helix	0.333333	0	0.666667
celegans	O45452	PF01549	ShK domain-like	119	152	0.00056	93.24	α-helix	0.5	0.0294118	0.470588
celegans	O45452	PF01549	ShK domain-like	230	272	0.025	88.08	α-helix	0.395349	0.0232558	0.581395
celegans	O01870	PF10271	Putative transmembrane protein	19	461	7.4e-133	85.8	α-helix	0.647856	0.0541761	0.297968
celegans	O44871	PF00059	Lectin C-type domain	46	148	1.2e-12	84.77	α-helix & β-sheet	0.242718	0.271845	0.485437
celegans	P18834	PF01391	Collagen triple helix repeat (20 copies)	271	329	6.5e-05	56.12	β-sheet	0	0.338983	0.661017
celegans	P18834	PF01391	Collagen triple helix repeat (20 copies)	206	261	7.5e-06	60.04	β-sheet	0	0.357143	0.642857
celegans	P18834	PF01484	Nematode cuticle collagen N-terminal domain	34	83	4.3e-17	86.99	α-helix	1	0	0
celegans	O45086	PF10222	Uncharacterized conserved protein (DUF2152)	13	586	9.4e-256	89.24	α-helix & β-sheet	0.367596	0.290941	0.341463
celegans	O45228	PF01619	Proline dehydrogenase	136	588	6.3e-63	87.39	α-helix	0.534216	0.136865	0.328918
celegans	Q20510	PF02343	TRA-1 regulated protein R03H10.4	84	209	2.9e-22	92.21	β-sheet	0.111111	0.365079	0.52381
celegans	G5EGC7	PF17172	Glutathione S-transferase N-terminal domain	65	151	6.3e-17	97.76	α-helix	0.563218	0.172414	0.264368
celegans	G5EGC7	PF17171	Glutathione S-transferase, C-terminal domain	208	268	2.7e-11	97.6	α-helix	0.737705	0.0327869	0.229508
celegans	Q93459	PF10609	NUBPL iron-transfer P-loop NTPase	57	308	4e-91	92.07	α-helix & β-sheet	0.412698	0.257937	0.329365
celegans	O01805	PF00887	Acyl CoA binding protein	4	77	3.1e-27	97.4	α-helix	0.648649	0	0.351351
celegans	Q18206	PF01400	Astacin (Peptidase family M12A)	135	322	7.5e-65	92	α-helix	0.281915	0.175532	0.542553
celegans	Q18206	PF00090	Thrombospondin type 1 domain	512	555	0.021	69.32	β-sheet	0	0.295455	0.704545
celegans	Q18206	PF00431	CUB domain	368	477	9.6e-09	94.25	β-sheet	0	0.472727	0.527273
celegans	Q7K714	PF00046	Homeodomain	712	755	0.12	94.87	α-helix	0.795455	0	0.204545
celegans	Q7K714	PF00046	Homeodomain	117	157	0.0011	95.81	α-helix	0.780488	0	0.219512
celegans	Q7K714	PF00046	Homeodomain	353	392	0.0076	95.75	α-helix	0.8	0	0.2
celegans	Q23494	PF04158	Sof1-like domain	351	436	2.3e-19	90.71	α-helix	0.686047	0	0.313953
celegans	Q23494	PF00400	WD domain, G-beta repeat	58	95	0.91	95.46	β-sheet	0	0.605263	0.394737
celegans	Q23494	PF00400	WD domain, G-beta repeat	324	349	3.8	96.4	β-sheet	0	0.615385	0.384615
celegans	Q23494	PF00400	WD domain, G-beta repeat	100	137	14	94.72	β-sheet	0	0.631579	0.368421
celegans	Q23494	PF00400	WD domain, G-beta repeat	271	306	0.53	97.05	β-sheet	0	0.583333	0.416667
celegans	P91498	PF00102	Protein-tyrosine phosphatase	98	326	2.4e-72	94.65	α-helix & β-sheet	0.305677	0.292576	0.401747
celegans	Q23352	PF04155	Ground-like domain	243	312	1.4e-20	93.99	α-helix & β-sheet	0.385714	0.285714	0.328571
celegans	Q9NEI6	PF10213	Mitochondrial ribosomal subunit protein	190	278	1.9e-07	94.08	α-helix & β-sheet	0.41573	0.213483	0.370787
celegans	I2HA91	PF00782	Dual specificity phosphatase, catalytic domain	57	176	1.2e-32	95.72	α-helix	0.55	0.116667	0.333333
celegans	O17854	PF03407	Nucleotide-diphospho-sugar transferase	116	320	1.6e-32	94.28	α-helix	0.463415	0.17561	0.360976
celegans	Q09528	PF00104	Ligand-binding domain of nuclear hormone receptor	259	461	7.4e-23	92.55	α-helix	0.768473	0.0344828	0.197044
celegans	Q09528	PF00105	Zinc finger, C4 type (two domains)	79	147	1.2e-20	91.86	α-helix	0.347826	0.101449	0.550725
celegans	Q10658	PF05351	GMP-PDE, delta subunit	65	217	1.5e-64	90.57	β-sheet	0.169935	0.522876	0.30719
celegans	Q2L6V4	PF03409	Transmembrane glycoprotein	39	350	1e-96	93.75	β-sheet	0.0769231	0.544872	0.378205
celegans	Q18024	PF06814	GOST, seven transmembrane domain	258	499	2.9e-29	85.9	α-helix	0.863636	0	0.136364
celegans	A0A5S9MNL4	PF02460	Patched family	56	889	2.6e-188	84.87	α-helix	0.617506	0.121103	0.261391
celegans	Q9XWL0	PF00096	Zinc finger, C2H2 type	4	27	7.5	70.75	α-helix	0.5	0.166667	0.333333
celegans	Q9XWL0	PF00096	Zinc finger, C2H2 type	71	94	6.3	84.47	α-helix	0.5	0.166667	0.333333
celegans	Q9XWL0	PF00096	Zinc finger, C2H2 type	44	65	0.013	78.07	α-helix	0.5	0.136364	0.363636
celegans	Q966L9	PF00271	Helicase conserved C-terminal domain	814	912	3.3e-27	85.63	α-helix	0.393939	0.181818	0.424242
celegans	Q966L9	PF00098	Zinc knuckle	396	413	0.0091	72.88	Coil	0	0.111111	0.888889
celegans	Q966L9	PF00098	Zinc knuckle	258	274	0.0043	75.78	Coil	0	0.117647	0.882353
celegans	Q966L9	PF00098	Zinc knuckle	454	470	0.083	69.67	Coil	0	0	1
celegans	Q966L9	PF00098	Zinc knuckle	372	388	0.0043	72.05	Coil	0	0	1
celegans	Q966L9	PF00098	Zinc knuckle	473	490	0.034	70.93	Coil	0	0	1
celegans	Q966L9	PF00098	Zinc knuckle	282	299	0.0091	75.92	Coil	0	0.111111	0.888889
celegans	Q966L9	PF00270	DEAD/DEAH box helicase	576	755	9.7e-38	91.05	α-helix	0.466667	0.166667	0.366667
celegans	A0A131MCS3	PF01431	Peptidase family M13	488	666	1.1e-40	90.68	α-helix	0.564246	0.0949721	0.340782
celegans	A0A131MCS3	PF05649	Peptidase family M13	78	429	8e-15	90.03	α-helix	0.602273	0.0795455	0.318182
celegans	G5EC16	PF20635	Survival Motor Neuron, YG-box	148	200	2.5e-08	75.73	α-helix	0.566038	0	0.433962
celegans	G5EC16	PF20636	Survival Motor Neuron, Gemin2-binding domain	14	28	0.0052	76.59	α-helix	0.8	0	0.2
celegans	Q22187	PF13855	Leucine rich repeat	262	321	2.1e-06	95.66	Coil	0.0666667	0.2	0.733333
celegans	Q22187	PF13855	Leucine rich repeat	456	515	3.9e-08	92.78	β-sheet	0.183333	0.25	0.566667
celegans	Q22187	PF13855	Leucine rich repeat	119	177	4.7e-06	96.9	Coil	0.0847458	0.186441	0.728814
celegans	O16299	PF09336	Vps4 C terminal oligomerisation domain	552	585	0.064	95.53	α-helix	0.705882	0.0294118	0.264706
celegans	O16299	PF00004	ATPase family associated with various cellular activities (AAA)	352	481	8.5e-37	90.94	α-helix & β-sheet	0.507692	0.223077	0.269231
celegans	O16299	PF17862	AAA+ lid domain	507	549	2.2e-07	94.67	α-helix	0.72093	0	0.27907
celegans	A0A168H431	PF02408	CUB-like domain	19	135	3.3e-30	93.88	β-sheet	0	0.57265	0.42735
celegans	Q965R8	PF10320	Serpentine type 7TM GPCR chemoreceptor Srsx	22	277	4.5e-65	91.25	α-helix	0.875	0.015625	0.109375
celegans	O44541	PF10318	Serpentine type 7TM GPCR chemoreceptor Srh	14	313	7.6e-96	93.58	α-helix	0.816667	0.0433333	0.14
celegans	H2KYI5	PF00962	Adenosine deaminase	50	384	2.4e-75	96.19	α-helix	0.558209	0.146269	0.295522
celegans	Q18547	PF21960	RCF1/5-like, AAA+ ATPase lid domain	196	237	3.8e-10	89	α-helix	0.809524	0	0.190476
celegans	Q18547	PF22534	Replication factor C subunit 3, C-terminal domain	254	343	4.8e-23	91.97	α-helix	0.877778	0	0.122222
celegans	Q18547	PF13177	DNA polymerase III, delta subunit	40	187	0.0007	87.63	α-helix & β-sheet	0.398649	0.283784	0.317568
celegans	Q9BIB4	PF02268	Transcription initiation factor IIA, gamma subunit, helical domain	3	48	1.9e-15	96.59	α-helix	0.826087	0	0.173913
celegans	Q9BIB4	PF02751	Transcription initiation factor IIA, gamma subunit	63	104	4.4e-13	93.96	β-sheet	0.0238095	0.738095	0.238095
celegans	O45583	PF16363	GDP-mannose 4,6 dehydratase	37	368	6e-151	96.4	α-helix	0.421687	0.195783	0.38253
celegans	O45195	PF13639	Ring finger domain	899	942	5e-05	82.89	α-helix & β-sheet	0.204545	0.25	0.545455
celegans	Q9U5A4	PF10318	Serpentine type 7TM GPCR chemoreceptor Srh	24	323	6.3e-78	93.64	α-helix	0.79	0.0333333	0.176667
celegans	Q94166	PF00046	Homeodomain	143	189	1e-08	92.49	α-helix	0.829787	0	0.170213
celegans	Q94166	PF16878	Transcriptional regulator, SIX1, N-terminal SD domain	20	128	1.2e-37	90.89	α-helix	0.770642	0	0.229358
celegans	Q9GYR0	PF07967	C3HC zinc finger-like	49	178	2.3e-28	93.31	α-helix	0.353846	0.107692	0.538462
celegans	O61854	PF00104	Ligand-binding domain of nuclear hormone receptor	166	351	1.5e-17	95.12	α-helix	0.768817	0.0215054	0.209677
celegans	O61854	PF00105	Zinc finger, C4 type (two domains)	32	105	8.8e-12	83.36	α-helix	0.324324	0.108108	0.567568
celegans	H9G2Z8	PF02886	LBP / BPI / CETP family, C-terminal domain	644	804	2.4e-12	83.19	α-helix & β-sheet	0.236025	0.540373	0.223602
celegans	H9G2Z8	PF01273	LBP / BPI / CETP family, N-terminal domain	81	237	2.1e-06	89.36	α-helix & β-sheet	0.261146	0.598726	0.140127
celegans	O16686	PF00849	RNA pseudouridylate synthase	156	301	1.7e-22	96.56	α-helix & β-sheet	0.212329	0.376712	0.410959
celegans	Q4W4Y7	PF07647	SAM domain (Sterile alpha motif)	19	82	2.3e-07	97.8	α-helix	0.796875	0	0.203125
celegans	Q9NEY7	PF01722	BolA-like protein	52	105	6e-07	93.53	α-helix & β-sheet	0.37037	0.37037	0.259259
celegans	O62517	PF02118	Srg family chemoreceptor	22	298	8.7e-73	89.62	α-helix	0.848375	0.0433213	0.108303
celegans	Q22236	PF21180	Topoisomerase 6 subunit A/Spo11, Toprim domain	197	361	1.1e-36	93.68	α-helix	0.551515	0.145455	0.30303
celegans	Q22236	PF04406	Type IIB DNA topoisomerase	91	151	1.5e-12	90.77	α-helix	0.803279	0.0491803	0.147541
celegans	O18106	PF10328	Serpentine type 7TM GPCR chemoreceptor Srx	27	285	5.9e-66	88.71	α-helix	0.803089	0.030888	0.166023
celegans	O02627	PF00067	Cytochrome P450	26	469	6.4e-79	92.76	α-helix	0.630631	0.0923423	0.277027
celegans	O44152	PF03312	Protein of unknown function (DUF272)	313	437	1.1e-31	88.55	β-sheet	0	0.608	0.392
celegans	Q9XVF7	PF00181	Ribosomal Proteins L2, RNA binding domain	15	89	2.9e-10	96.49	β-sheet	0.0666667	0.413333	0.52
celegans	Q9XVF7	PF03947	Ribosomal Proteins L2, C-terminal domain	97	222	1.1e-40	96.73	β-sheet	0.126984	0.253968	0.619048
celegans	Q9TYQ1	PF01827	FTH domain	173	308	5.9e-25	93.05	α-helix & β-sheet	0.367647	0.345588	0.286765
celegans	O44732	PF01066	CDP-alcohol phosphatidyltransferase	58	178	0.0023	97.51	α-helix	0.752066	0	0.247934
celegans	P34344	PF00567	Tudor domain	395	505	3.7e-12	88.9	α-helix & β-sheet	0.216216	0.477477	0.306306
celegans	P34344	PF00567	Tudor domain	153	262	4.4e-08	79.12	β-sheet	0.2	0.390909	0.409091
celegans	O45664	PF00104	Ligand-binding domain of nuclear hormone receptor	144	319	1.9e-10	94.51	α-helix	0.744318	0.0284091	0.227273
celegans	O45664	PF00105	Zinc finger, C4 type (two domains)	21	85	1.2e-15	85.38	α-helix	0.369231	0.123077	0.507692
celegans	Q965T8	PF10316	Serpentine type 7TM GPCR chemoreceptor Srbc	1	273	1.6e-86	88.87	α-helix	0.838828	0	0.161172
celegans	Q09934	PF02460	Patched family	57	823	1.8e-151	86.3	α-helix	0.650587	0.130378	0.219035
celegans	Q9XVI4	PF00335	Tetraspanin family	9	221	1.7e-47	90.02	α-helix	0.821596	0.0187793	0.159624
celegans	D3KZG3	PF07810	TMC domain	667	782	1.2e-33	79.6	α-helix	0.724138	0.0344828	0.241379
celegans	Q23200	PF08123	Histone methylation protein DOT1	105	309	6.2e-73	88.73	α-helix	0.409756	0.180488	0.409756
celegans	Q9BL46	PF07687	Peptidase dimerisation domain	207	364	0.00047	97.22	α-helix & β-sheet	0.379747	0.234177	0.386076
celegans	Q9BL46	PF01546	Peptidase family M20/M25/M40	95	466	3.4e-28	97.24	α-helix & β-sheet	0.36828	0.241935	0.389785
celegans	P34528	PF05577	Serine carboxypeptidase S28	65	499	1.4e-169	97.19	α-helix	0.496552	0.131034	0.372414
celegans	Q9TZA4	PF00917	MATH domain	152	262	2e-24	89.06	β-sheet	0.0990991	0.576577	0.324324
celegans	Q9TZA4	PF00917	MATH domain	14	128	1.2e-33	93.14	β-sheet	0.0956522	0.634783	0.269565
celegans	Q17957	PF02269	Transcription initiation factor IID, 18kD subunit	27	116	4.8e-33	94.59	α-helix	0.8	0	0.2
celegans	Q21880	PF05050	Methyltransferase FkbM domain	68	256	2.9e-15	94.05	α-helix & β-sheet	0.322751	0.333333	0.343915
celegans	Q19532	PF00787	PX domain	90	166	1.1e-09	90.63	α-helix	0.571429	0.142857	0.285714
celegans	Q19532	PF21273	Sortin nexin 17/27/31, FERM domain, F1 lobe	184	292	1.7e-11	89.6	α-helix & β-sheet	0.266055	0.311927	0.422018
celegans	Q19532	PF18116	Sorting Nexin 17 FERM C-terminal domain	358	454	2.3e-20	92.04	β-sheet	0.195876	0.608247	0.195876
celegans	O45320	PF00010	Helix-loop-helix DNA-binding domain	42	94	1.6e-11	90.42	α-helix	0.754717	0	0.245283
celegans	O44130	PF07690	Major Facilitator Superfamily	75	449	3.2e-32	91.17	α-helix	0.818667	0.016	0.165333
celegans	O62243	PF01400	Astacin (Peptidase family M12A)	79	266	1.6e-58	95.32	α-helix	0.329787	0.180851	0.489362
celegans	Q22875	PF13855	Leucine rich repeat	376	433	4.5e-05	98.49	Coil	0.172414	0.155172	0.672414
celegans	Q22875	PF13855	Leucine rich repeat	120	177	3.5e-06	98.51	Coil	0.172414	0.155172	0.672414
celegans	Q22875	PF13855	Leucine rich repeat	445	500	0.00033	97.75	Coil	0.178571	0.196429	0.625
celegans	Q22875	PF00560	Leucine Rich Repeat	235	256	1200	98.37	α-helix	0.227273	0.181818	0.590909
celegans	P49595	PF00481	Protein phosphatase 2C	312	469	3.2e-52	97.31	α-helix & β-sheet	0.291139	0.297468	0.411392
celegans	P49595	PF00481	Protein phosphatase 2C	24	110	4.6e-07	95.11	α-helix & β-sheet	0.494253	0.321839	0.183908
celegans	M1Z889	PF05912	Caenorhabditis elegans protein of unknown function (DUF870)	24	133	1.1e-37	89.67	β-sheet	0	0.518182	0.481818
celegans	Q19337	PF04184	ST7 protein	2	527	1.6e-252	82.92	α-helix	0.690114	0.0114068	0.298479
celegans	P34535	PF04791	LMBR1-like membrane protein	68	697	6.6e-82	63.69	α-helix	0.58254	0.0031746	0.414286
celegans	Q95X91	PF00105	Zinc finger, C4 type (two domains)	6	73	4.5e-11	91.62	α-helix	0.382353	0.161765	0.455882
celegans	Q95X91	PF00104	Ligand-binding domain of nuclear hormone receptor	176	386	2.9e-57	91.41	α-helix	0.71564	0.0805687	0.203791
celegans	A0A4V0IMV3	PF01826	Trypsin Inhibitor like cysteine rich domain	26	80	3.8e-08	87.06	β-sheet	0	0.454545	0.545455
celegans	A0A4V0IMV3	PF01826	Trypsin Inhibitor like cysteine rich domain	772	826	0.00014	70.91	β-sheet	0	0.490909	0.509091
celegans	A0A4V0IMV3	PF01826	Trypsin Inhibitor like cysteine rich domain	710	766	0.0012	77.26	β-sheet	0.0175439	0.368421	0.614035
celegans	A0A4V0IMV3	PF01826	Trypsin Inhibitor like cysteine rich domain	588	643	5.7e-06	74.09	β-sheet	0	0.321429	0.678571
celegans	A0A4V0IMV3	PF01826	Trypsin Inhibitor like cysteine rich domain	99	155	1.2e-05	77.57	β-sheet	0.0526316	0.368421	0.578947
celegans	A0A4V0IMV3	PF01826	Trypsin Inhibitor like cysteine rich domain	228	284	0.00014	77.03	β-sheet	0.0526316	0.350877	0.596491
celegans	A0A4V0IMV3	PF01826	Trypsin Inhibitor like cysteine rich domain	163	219	3.3e-05	76.88	β-sheet	0.0526316	0.315789	0.631579
celegans	P90815	PF06220	U1 zinc finger	1	38	1.8e-19	92.61	α-helix	0.526316	0.105263	0.368421
celegans	P91827	PF00876	Innexin	45	403	1.4e-84	84.35	α-helix	0.70195	0.0807799	0.21727
celegans	Q9N4W4	PF00059	Lectin C-type domain	440	553	1.6e-07	87.81	β-sheet	0.157895	0.289474	0.552632
celegans	Q7JPI4	PF14688	Domain of unknown function (DUF4461)	176	484	2.8e-70	90.73	α-helix	0.598706	0.145631	0.255663
celegans	Q7JPI4	PF14687	Domain of unknown function (DUF4460)	31	128	2.4e-13	69.99	α-helix	0.530612	0.163265	0.306122
celegans	Q09250	PF06487	Sin3 associated polypeptide p18 (SAP18)	18	137	2.9e-35	91.68	β-sheet	0.183333	0.4	0.416667
celegans	P34410	PF07885	Ion channel	253	320	1.2e-15	92.65	α-helix	0.720588	0	0.279412
celegans	P34410	PF07885	Ion channel	377	447	1.4e-11	91.99	α-helix	0.788732	0	0.211268
celegans	P91243	PF00226	DnaJ domain	26	91	1.4e-16	86.93	α-helix	0.80303	0	0.19697
celegans	P91243	PF22774	DNAJC11, beta-barrel domain	167	366	6.2e-07	92.39	β-sheet	0.015	0.795	0.19
celegans	P91243	PF11875	DnaJ-like protein C11, C-terminal	430	555	3.9e-35	87.11	α-helix & β-sheet	0.357143	0.404762	0.238095
celegans	P91078	PF14780	Nucleolus and neural progenitor protein, N-terminal	51	200	0.00025	86.7	α-helix	0.833333	0.02	0.146667
celegans	Q4TTC6	PF00104	Ligand-binding domain of nuclear hormone receptor	103	274	3.8e-06	94.17	α-helix	0.80814	0.0232558	0.168605
celegans	Q19730	PF02485	Core-2/I-Branching enzyme	121	310	1.8e-21	96.7	α-helix	0.457895	0.184211	0.357895
celegans	G5EFB2	PF00916	Sulfate permease family	47	444	2.9e-104	91.06	α-helix	0.723618	0.0201005	0.256281
celegans	G5EFB2	PF01740	STAS domain	490	599	1.1e-08	86.59	α-helix	0.472727	0.2	0.327273
celegans	Q09958	PF05890	Eukaryotic rRNA processing protein EBP2	86	339	8.5e-59	76.74	α-helix	0.511811	0	0.488189
celegans	Q9XXT1	PF10324	Serpentine type 7TM GPCR chemoreceptor Srw	38	263	4e-55	88.34	α-helix	0.756637	0.0840708	0.159292
celegans	Q95QS4	PF04900	Fcf1	51	149	2e-23	95.69	α-helix & β-sheet	0.494949	0.212121	0.292929
celegans	Q9U2T7	PF10326	Serpentine type 7TM GPCR chemoreceptor Str	2	309	8e-94	89.98	α-helix	0.779221	0.0681818	0.152597
celegans	P18833	PF01484	Nematode cuticle collagen N-terminal domain	2	43	3.1e-06	91.95	α-helix	1	0	0
celegans	A0A131MCT5	PF07741	Brf1-like TBP-binding domain	421	512	1.5e-15	67.11	α-helix	0.630435	0	0.369565
celegans	A0A131MCT5	PF00382	Transcription factor TFIIB repeat	78	165	4.9e-16	94.21	α-helix	0.795455	0	0.204545
celegans	A0A131MCT5	PF00382	Transcription factor TFIIB repeat	174	264	7.8e-18	92.8	α-helix	0.703297	0	0.296703
celegans	A0A131MCT5	PF08271	TFIIB zinc-binding	4	44	6.6e-07	83.78	β-sheet	0	0.390244	0.609756
celegans	Q27528	PF00149	Calcineurin-like phosphoesterase	111	279	1.4e-27	97.56	α-helix	0.372781	0.153846	0.473373
celegans	Q22812	PF02376	CUT domain	210	287	7.9e-26	94.3	α-helix	0.717949	0	0.282051
celegans	Q22812	PF00046	Homeodomain	320	371	5.3e-06	95.18	α-helix	0.730769	0	0.269231
celegans	Q22161	PF03820	Sideroflexins	13	324	3.6e-126	90.98	α-helix	0.695513	0.0641026	0.240385
celegans	Q9U3H8	PF05346	Eukaryotic membrane protein family	222	525	8.6e-105	87.79	α-helix	0.871711	0	0.128289
celegans	Q95XK8	PF00646	F-box domain	11	50	3.4e-07	76.36	α-helix	0.725	0	0.275
celegans	Q95XK8	PF01827	FTH domain	127	274	6.7e-33	93.23	α-helix & β-sheet	0.398649	0.222973	0.378378
celegans	Q8MXS8	PF13561	Enoyl-(Acyl carrier protein) reductase	8	247	3.3e-53	97.38	α-helix	0.55	0.1375	0.3125
celegans	P90980	PF00433	Protein kinase C terminal domain	631	671	0.0065	84.47	α-helix	0.268293	0.0243902	0.707317
celegans	P90980	PF00069	Protein kinase domain	349	609	3e-62	94.59	α-helix	0.436782	0.195402	0.367816
celegans	P90980	PF00130	Phorbol esters/diacylglycerol binding domain (C1 domain)	39	89	2.5e-14	91.05	β-sheet	0.0588235	0.294118	0.647059
celegans	P90980	PF00130	Phorbol esters/diacylglycerol binding domain (C1 domain)	104	155	3.9e-15	90.66	β-sheet	0.0576923	0.25	0.692308
celegans	P90980	PF00168	C2 domain	174	280	2.8e-27	94.07	β-sheet	0.0841121	0.53271	0.383178
celegans	G5EFL1	PF00728	Glycosyl hydrolase family 20, catalytic domain	163	334	1.8e-06	96.34	α-helix	0.534884	0.156977	0.30814
celegans	G5EFP3	PF00005	ABC transporter	1352	1499	5.7e-21	87.79	α-helix & β-sheet	0.418919	0.222973	0.358108
celegans	G5EFP3	PF00005	ABC transporter	678	812	1.3e-18	87.53	α-helix & β-sheet	0.4	0.266667	0.333333
celegans	G5EFP3	PF00664	ABC transporter transmembrane region	1021	1274	1e-33	87.96	α-helix	0.917323	0	0.0826772
celegans	G5EFP3	PF00664	ABC transporter transmembrane region	343	613	1.7e-35	89.44	α-helix	0.926199	0.00369004	0.0701107
celegans	Q65CL7	PF10325	Serpentine type 7TM GPCR chemoreceptor Srz	25	279	7.3e-74	86.16	α-helix	0.933333	0	0.0666667
celegans	Q9BIB7	PF00076	RNA recognition motif	9	72	3.3e-06	87.27	α-helix & β-sheet	0.265625	0.359375	0.375
celegans	Q9BIB7	PF00076	RNA recognition motif	126	193	0.13	88.25	α-helix & β-sheet	0.264706	0.323529	0.411765
celegans	O44148	PF00001	7 transmembrane receptor (rhodopsin family)	78	341	4.7e-49	91.05	α-helix	0.780303	0.0606061	0.159091
celegans	O44864	PF07735	F-box associated	193	254	6.3e-12	90.12	α-helix & β-sheet	0.370968	0.225806	0.403226
celegans	Q9BKX6	PF00646	F-box domain	11	48	2e-05	87.14	α-helix	0.763158	0	0.236842
celegans	Q9BKX6	PF01827	FTH domain	139	267	6.7e-29	94.12	α-helix & β-sheet	0.348837	0.294574	0.356589
celegans	Q10936	PF02117	Serpentine type 7TM GPCR chemoreceptor Sra	9	331	1.5e-41	89.23	α-helix	0.820433	0.0123839	0.167183
celegans	O76634	PF02485	Core-2/I-Branching enzyme	162	426	1.2e-64	96.56	α-helix	0.366038	0.181132	0.45283
celegans	G4RY15	PF00059	Lectin C-type domain	205	306	0.0036	88.72	α-helix & β-sheet	0.27451	0.264706	0.460784
celegans	G4RY15	PF00059	Lectin C-type domain	52	173	2.6e-07	89.37	β-sheet	0.180328	0.352459	0.467213
celegans	O45503	PF10568	Outer mitochondrial membrane transport complex protein	19	144	1.6e-28	91.2	α-helix	0.626984	0.0634921	0.309524
celegans	O45503	PF17171	Glutathione S-transferase, C-terminal domain	166	225	1.2e-18	95.36	α-helix	0.7	0.0333333	0.266667
celegans	Q09295	PF00076	RNA recognition motif	57	125	1.5e-12	92.28	α-helix & β-sheet	0.275362	0.318841	0.405797
celegans	Q9N4Q0	PF00069	Protein kinase domain	70	291	4.1e-20	94.25	α-helix & β-sheet	0.355856	0.247748	0.396396
celegans	Q9XTS6	PF08277	PAN-like domain	1	67	3.7e-14	94.21	β-sheet	0.149254	0.447761	0.402985
celegans	O44818	PF00651	BTB/POZ domain	142	243	7.2e-24	95.88	α-helix	0.568627	0.137255	0.294118
celegans	O44818	PF00917	MATH domain	14	126	2.2e-25	90.31	β-sheet	0.0973451	0.637168	0.265487
celegans	Q9XVA5	PF03567	Sulfotransferase family	115	346	2.7e-17	92.17	α-helix	0.599138	0.0818966	0.318966
celegans	Q09573	PF00324	Amino acid permease	397	675	6.9e-36	86.61	α-helix	0.734767	0.0179211	0.247312
celegans	Q09573	PF00324	Amino acid permease	97	270	2.7e-07	85.64	α-helix	0.862069	0	0.137931
celegans	Q09573	PF03522	Solute carrier family 12	808	1068	1.5e-23	66.54	α-helix	0.394636	0.153257	0.452107
celegans	Q9TXY0	PF05362	Lon protease (S16) C-terminal proteolytic domain	154	241	0.0069	95.42	α-helix & β-sheet	0.477273	0.204545	0.318182
celegans	P34807	PF02892	BED zinc finger	354	393	0.0062	92.82	α-helix	0.425	0.2	0.375
celegans	P34807	PF02892	BED zinc finger	141	179	0.0098	93.64	α-helix & β-sheet	0.410256	0.205128	0.384615
celegans	O01757	PF13725	Possible tRNA binding domain	765	994	5.3e-61	81.35	α-helix	0.734783	0	0.265217
celegans	O01757	PF13718	GNAT acetyltransferase 2	521	750	1e-92	79.42	α-helix & β-sheet	0.317391	0.247826	0.434783
celegans	O01757	PF05127	Helicase	280	480	1.8e-53	81.39	α-helix & β-sheet	0.393035	0.21393	0.393035
celegans	O01757	PF08351	tRNA(Met) cytidine acetyltransferase TmcA, N-terminal	8	200	2.7e-55	82.57	α-helix & β-sheet	0.435233	0.212435	0.352332
celegans	G5EE86	PF00046	Homeodomain	293	349	1.6e-15	88.58	α-helix	0.719298	0	0.280702
celegans	G5EE86	PF00412	LIM domain	171	227	1.3e-07	90.55	β-sheet	0.0877193	0.298246	0.614035
celegans	G5EE86	PF00412	LIM domain	110	166	1.5e-05	84.54	β-sheet	0.175439	0.333333	0.491228
celegans	Q09226	PF03155	ALG6, ALG8 glycosyltransferase family	58	491	6.5e-118	94.78	α-helix	0.74424	0.00460829	0.251152
celegans	Q9XWK5	PF12333	Rix1 complex component involved in 60S ribosome maturation	138	198	0.00096	94.34	α-helix	0.852459	0	0.147541
celegans	P80361	PF00483	Nucleotidyl transferase	6	139	3.7e-08	93.31	α-helix & β-sheet	0.440299	0.261194	0.298507
celegans	Q9XWZ2	PF02770	Acyl-CoA dehydrogenase, middle domain	206	309	4.1e-10	96.49	β-sheet	0.0288462	0.528846	0.442308
celegans	Q9XWZ2	PF00441	Acyl-CoA dehydrogenase, C-terminal domain	320	476	4.5e-21	97.74	α-helix	0.840764	0.0254777	0.133758
celegans	Q9XWZ2	PF18158	Adaptive response protein AidB N-terminal domain	43	195	5.8e-11	97.67	α-helix	0.686275	0.0718954	0.24183
celegans	Q9XWZ2	PF22217	Acyl-CoA dehydrogenase 11 C-terminal domain-like	484	606	2.9e-26	94.52	α-helix	0.796748	0.0162602	0.186992
celegans	Q10026	PF03353	Ras-mediated vulval-induction antagonist	39	152	1.5e-15	86.79	α-helix	0.72807	0	0.27193
celegans	H2FLJ4	PF00149	Calcineurin-like phosphoesterase	153	353	4.9e-14	97.06	α-helix	0.402985	0.189055	0.40796
celegans	H2FLJ4	PF14008	Iron/zinc purple acid phosphatase-like protein C	377	438	5.6e-16	96.96	β-sheet	0	0.532258	0.467742
celegans	H2FLJ4	PF16656	Purple acid Phosphatase, N-terminal domain	47	139	2.6e-20	96.52	β-sheet	0	0.612903	0.387097
celegans	P91266	PF04140	Isoprenylcysteine carboxyl methyltransferase (ICMT) family	179	268	1.9e-26	91.23	α-helix	0.733333	0.0111111	0.255556
celegans	Q18989	PF01755	Glycosyltransferase family 25 (LPS biosynthesis protein)	290	472	1.1e-27	96	α-helix & β-sheet	0.387978	0.229508	0.382514
celegans	Q03566	PF00001	7 transmembrane receptor (rhodopsin family)	60	315	3.8e-41	90.39	α-helix	0.789062	0.0703125	0.140625
celegans	G4RWX0	PF00335	Tetraspanin family	10	227	2.3e-40	91.07	α-helix	0.834862	0.0183486	0.146789
celegans	G4S035	PF04419	Small EDRK-rich factor 1/2-like, N-terminal	1	37	2.1e-05	75.03	α-helix	0.837838	0	0.162162
celegans	Q93968	PF00291	Pyridoxal-phosphate dependent enzyme	22	307	1.5e-68	95.94	α-helix	0.506993	0.164336	0.328671
celegans	Q8I7G4	PF13432	Tetratricopeptide repeat	149	201	13	96.48	α-helix	0.867925	0	0.132075
celegans	Q8I7G4	PF14559	Tetratricopeptide repeat	19	81	0.031	91.24	α-helix	0.809524	0	0.190476
celegans	Q17461	PF07782	DC-STAMP-like protein	446	637	5.5e-43	83.21	α-helix	0.723958	0.0208333	0.255208
celegans	Q21138	PF00069	Protein kinase domain	54	300	3.3e-31	82.95	α-helix	0.449393	0.186235	0.364372
celegans	Q95XJ9	PF13850	Endoplasmic Reticulum-Golgi Intermediate Compartment (ERGIC)	4	94	5.8e-21	87.88	α-helix & β-sheet	0.384615	0.274725	0.340659
celegans	Q95XJ9	PF07970	Endoplasmic reticulum vesicle transporter	107	267	3.1e-28	93.08	β-sheet	0.142857	0.440994	0.416149
celegans	O01331	PF00337	Galactoside-binding lectin	93	216	8e-17	96.63	β-sheet	0.0241935	0.612903	0.362903
celegans	P46873	PF00225	Kinesin motor domain	10	327	5e-115	86.93	α-helix & β-sheet	0.374214	0.295597	0.330189
celegans	H1UBK1	PF00557	Metallopeptidase family M24	157	360	3e-26	98.04	α-helix & β-sheet	0.328431	0.357843	0.313725
celegans	G5EFY8	PF00049	Insulin/IGF/Relaxin family	33	103	0.0016	55.66	α-helix	0.549296	0.028169	0.422535
celegans	G4SNR2	PF00001	7 transmembrane receptor (rhodopsin family)	77	497	6.9e-55	71.83	α-helix	0.648456	0.0308789	0.320665
celegans	A0A1I6CM72	PF06542	Regulator protein PHA-1	37	351	2.6e-32	79.14	α-helix & β-sheet	0.390476	0.209524	0.4
celegans	K8ESM7	PF13901	Rubicon Homology Domain	734	934	1.5e-55	92.44	α-helix	0.577114	0.109453	0.313433
celegans	K8ESM7	PF02759	RUN domain	62	186	2.7e-17	89.11	α-helix	0.672	0.032	0.296
celegans	Q20628	PF00383	Cytidine and deoxycytidylate deaminase zinc-binding region	12	114	1.3e-20	98.04	α-helix & β-sheet	0.359223	0.281553	0.359223
celegans	O45776	PF10324	Serpentine type 7TM GPCR chemoreceptor Srw	37	358	1.1e-79	85.15	α-helix	0.773292	0.0496894	0.177019
celegans	Q19305	PF02014	Reeler domain	53	163	2.4e-12	83	β-sheet	0.027027	0.504505	0.468468
celegans	Q19305	PF06468	Spondin_N	197	388	6.7e-69	89.89	β-sheet	0.119792	0.390625	0.489583
celegans	Q19305	PF00090	Thrombospondin type 1 domain	563	610	4.6e-05	74.57	β-sheet	0.145833	0.395833	0.458333
celegans	Q19305	PF00090	Thrombospondin type 1 domain	500	544	5.8e-06	81.13	β-sheet	0	0.333333	0.666667
celegans	Q19305	PF00090	Thrombospondin type 1 domain	437	483	1.4e-07	71.46	β-sheet	0.148936	0.340426	0.510638
celegans	Q19305	PF00090	Thrombospondin type 1 domain	767	819	4.4e-05	78.19	β-sheet	0	0.471698	0.528302
celegans	Q19305	PF00014	Kunitz/Bovine pancreatic trypsin inhibitor domain	621	672	1.6e-14	83.37	α-helix & β-sheet	0.211538	0.288462	0.5
celegans	Q19305	PF19028	Spondin-like TSP1 domain	706	758	1.3e-10	72.4	β-sheet	0	0.433962	0.566038
celegans	Q9N3F2	PF13855	Leucine rich repeat	46	103	7.5e-05	96.44	β-sheet	0.137931	0.224138	0.637931
celegans	Q9N3F2	PF13855	Leucine rich repeat	165	220	1.3e-06	95.38	Coil	0.178571	0.160714	0.660714
celegans	D0VWM8	PF00076	RNA recognition motif	264	323	0.0075	84.94	α-helix & β-sheet	0.4	0.233333	0.366667
celegans	D0VWM8	PF00076	RNA recognition motif	176	241	0.0025	88.8	α-helix & β-sheet	0.287879	0.378788	0.333333
celegans	D0VWM8	PF18694	TAR DNA-binding protein 43, N-terminal domain	47	121	6.2e-22	85.61	β-sheet	0.0933333	0.466667	0.44
celegans	Q22083	PF02931	Neurotransmitter-gated ion-channel ligand binding domain	78	260	2.6e-18	93.25	β-sheet	0.120219	0.530055	0.349727
celegans	O62114	PF01762	Galactosyltransferase	115	312	1.9e-69	95.29	α-helix & β-sheet	0.409091	0.227273	0.363636
celegans	Q22341	PF01060	Transthyretin-like family	34	109	1e-22	97.74	β-sheet	0	0.605263	0.394737
celegans	O01337	PF08277	PAN-like domain	48	117	1.7e-18	90.86	β-sheet	0.185714	0.557143	0.257143
celegans	Q7YWX7	PF21883	Wntless, GOLD domain	50	233	9.6e-57	90.51	β-sheet	0.0652174	0.451087	0.483696
celegans	Q7YWX7	PF06664	Wntless-like, transmembrane domain	234	508	1.4e-61	85.73	α-helix	0.832727	0.00363636	0.163636
celegans	Q9TYP9	PF13246	Cation transport ATPase (P-type)	474	564	5.6e-17	85.43	α-helix & β-sheet	0.32967	0.362637	0.307692
celegans	Q9TYP9	PF00690	Cation transporter/ATPase, N-terminus	34	101	4.6e-13	83.29	α-helix	0.602941	0.0441176	0.352941
celegans	Q9TYP9	PF12424	Plasma membrane calcium transporter ATPase C terminal	1073	1097	7.3e-07	44.43	α-helix	0.96	0	0.04
celegans	Q9TYP9	PF00122	E1-E2 ATPase	163	271	9.3e-18	79.51	β-sheet	0.192661	0.477064	0.330275
celegans	Q9TYP9	PF00122	E1-E2 ATPase	308	401	0.0021	77.58	α-helix	0.851064	0	0.148936
celegans	Q9TYP9	PF00702	haloacid dehalogenase-like hydrolase	617	770	8.7e-07	88.51	α-helix & β-sheet	0.435065	0.227273	0.337662
celegans	Q9TYP9	PF00689	Cation transporting ATPase, C-terminus	841	1021	5.2e-39	87	α-helix	0.662983	0	0.337017
celegans	G5EEZ4	PF00400	WD domain, G-beta repeat	10	34	680	96.34	β-sheet	0	0.68	0.32
celegans	Q10125	PF00024	PAN domain	288	369	6.6e-07	90.27	β-sheet	0.121951	0.560976	0.317073
celegans	Q10125	PF00024	PAN domain	135	212	0.00019	88.45	β-sheet	0.128205	0.397436	0.474359
celegans	Q10125	PF00024	PAN domain	383	465	0.0097	90.36	α-helix & β-sheet	0.216867	0.361446	0.421687
celegans	Q9N4J2	PF09172	Vitellinogen, open beta-sheet	651	935	1.1e-65	77.65	β-sheet	0.192982	0.596491	0.210526
celegans	Q9N4J2	PF01347	Lipoprotein amino terminal region	24	617	3.1e-153	88.22	α-helix & β-sheet	0.468013	0.252525	0.279461
celegans	Q9N4J2	PF00094	von Willebrand factor type D domain	1309	1454	1.5e-25	82.57	β-sheet	0.0273973	0.452055	0.520548
celegans	Q7YWY8	PF00444	Ribosomal protein L36	33	69	4.7e-12	94.85	β-sheet	0.0810811	0.486486	0.432432
celegans	Q17967	PF13848	Thioredoxin-like domain	157	333	1.3e-22	93.31	α-helix & β-sheet	0.372881	0.271186	0.355932
celegans	Q17967	PF00085	Thioredoxin	365	466	1.7e-21	93.97	α-helix & β-sheet	0.323529	0.22549	0.45098
celegans	Q17967	PF00085	Thioredoxin	25	127	4.5e-27	94.85	α-helix & β-sheet	0.436893	0.242718	0.320388
celegans	Q20899	PF00240	Ubiquitin family	22	95	5e-13	85.35	α-helix & β-sheet	0.256757	0.364865	0.378378
celegans	P90922	PF22594	GTP-eEF1A C-terminal domain-like	504	604	2.8e-22	93.48	β-sheet	0	0.643564	0.356436
celegans	P90922	PF00009	Elongation factor Tu GTP binding domain	187	399	7.2e-47	90.06	α-helix & β-sheet	0.431925	0.206573	0.361502
celegans	I7LFE4	PF05978	Ion channel regulatory protein UNC-93	43	413	4.6e-139	91.73	α-helix	0.822102	0	0.177898
celegans	Q22710	PF00431	CUB domain	308	403	0.0097	92.94	β-sheet	0	0.447917	0.552083
celegans	Q22710	PF01400	Astacin (Peptidase family M12A)	71	263	7.4e-45	91.05	α-helix	0.34715	0.196891	0.455959
celegans	D5MCR3	PF00076	RNA recognition motif	231	295	9.6e-08	92.82	α-helix & β-sheet	0.323077	0.323077	0.353846
celegans	D5MCR3	PF00076	RNA recognition motif	150	212	1.6e-11	94.1	α-helix & β-sheet	0.380952	0.333333	0.285714
celegans	O17403	PF07521	Zn-dependent metallo-hydrolase RNA specificity domain	562	619	9.1e-08	94.77	α-helix & β-sheet	0.431034	0.206897	0.362069
celegans	O17403	PF10996	Beta-Casp domain	242	368	4.8e-17	92.22	α-helix	0.440945	0.15748	0.401575
celegans	O17403	PF16661	Metallo-beta-lactamase superfamily domain	22	190	2.1e-49	94.53	α-helix & β-sheet	0.301775	0.284024	0.414201
celegans	O17403	PF13299	Cleavage and polyadenylation factor 2 C-terminal	642	840	3.6e-31	63.75	α-helix & β-sheet	0.21608	0.201005	0.582915
celegans	A0A131MCX9	PF00105	Zinc finger, C4 type (two domains)	23	92	1.8e-12	91.78	α-helix	0.342857	0.171429	0.485714
celegans	A0A131MCX9	PF00104	Ligand-binding domain of nuclear hormone receptor	178	389	5.5e-48	92.64	α-helix	0.731132	0.0707547	0.198113
celegans	P28548	PF01214	Casein kinase II regulatory subunit	8	190	2.7e-71	95.63	α-helix	0.453552	0.0983607	0.448087
celegans	O16614	PF13639	Ring finger domain	5	51	0.0083	95.5	β-sheet	0.148936	0.255319	0.595745
celegans	Q7Z0M7	PF01400	Astacin (Peptidase family M12A)	125	311	5.7e-59	94.84	α-helix	0.342246	0.181818	0.475936
celegans	G5EDW9	PF22965	Integrator complex subunit 7, C-terminal domain	763	862	6.3e-14	86.14	β-sheet	0.03	0.66	0.31
celegans	P53014	PF13833	EF-hand domain pair	96	141	1.8	96.31	α-helix	0.5	0.152174	0.347826
celegans	P55155	PF09172	Vitellinogen, open beta-sheet	655	939	3.1e-63	77.47	α-helix & β-sheet	0.214035	0.610526	0.175439
celegans	P55155	PF00094	von Willebrand factor type D domain	1312	1459	1.9e-23	84.18	β-sheet	0.0472973	0.5	0.452703
celegans	P55155	PF01347	Lipoprotein amino terminal region	24	620	1.5e-150	87.67	α-helix & β-sheet	0.460637	0.259631	0.279732
celegans	G5EGK6	PF00076	RNA recognition motif	294	335	0.0061	92.36	α-helix & β-sheet	0.309524	0.404762	0.285714
celegans	G5EGK6	PF07744	SPOC domain	2218	2383	4.2e-10	90.48	α-helix & β-sheet	0.385542	0.361446	0.253012
celegans	O44827	PF00083	Sugar (and other) transporter	50	506	5.1e-121	92.18	α-helix	0.83151	0	0.16849
celegans	O17612	PF02737	3-hydroxyacyl-CoA dehydrogenase, NAD binding domain	355	533	1.3e-53	96.82	α-helix & β-sheet	0.463687	0.217877	0.318436
celegans	O17612	PF00725	3-hydroxyacyl-CoA dehydrogenase, C-terminal domain	668	750	0.01	97.63	α-helix	0.771084	0.0120482	0.216867
celegans	O17612	PF00725	3-hydroxyacyl-CoA dehydrogenase, C-terminal domain	535	630	6.1e-19	95.39	α-helix	0.71875	0.0520833	0.229167
celegans	O17612	PF00378	Enoyl-CoA hydratase/isomerase	37	214	8e-32	95.55	α-helix & β-sheet	0.438202	0.230337	0.331461
celegans	Q18204	PF07653	Variant SH3 domain	36	87	1.1e-08	78.12	β-sheet	0.0576923	0.557692	0.384615
celegans	Q18204	PF00018	SH3 domain	146	187	0.00014	85.49	β-sheet	0.0238095	0.47619	0.5
celegans	Q9TZ22	PF01827	FTH domain	129	272	2.4e-41	91.46	α-helix & β-sheet	0.409722	0.256944	0.333333
celegans	Q9TZ22	PF00646	F-box domain	4	45	6.4e-06	86.15	α-helix	0.642857	0	0.357143
celegans	O17373	PF00328	Histidine phosphatase superfamily (branch 2)	56	377	2.9e-37	95.59	α-helix	0.481366	0.127329	0.391304
celegans	O61876	PF10328	Serpentine type 7TM GPCR chemoreceptor Srx	22	284	3.7e-63	92.03	α-helix	0.798479	0.0304183	0.171103
celegans	Q93212	PF00431	CUB domain	443	551	3.3e-11	89.72	β-sheet	0	0.431193	0.568807
celegans	Q93212	PF00431	CUB domain	304	398	0.053	87.37	β-sheet	0.0421053	0.484211	0.473684
celegans	Q93212	PF00431	CUB domain	162	267	3e-05	89.27	β-sheet	0	0.518868	0.481132
celegans	Q20306	PF12848	ABC transporter	400	476	5.7e-22	84.64	α-helix	0.662338	0.12987	0.207792
celegans	Q20306	PF00005	ABC transporter	198	361	2.3e-17	86.78	α-helix	0.567073	0.121951	0.310976
celegans	Q20306	PF00005	ABC transporter	514	644	4.5e-18	87.77	α-helix & β-sheet	0.40458	0.221374	0.374046
celegans	Q9XWA4	PF00112	Papain family cysteine protease	135	336	5e-50	96.61	α-helix & β-sheet	0.287129	0.217822	0.49505
celegans	Q9XWA4	PF08246	Cathepsin propeptide inhibitor domain (I29)	51	108	1.4e-11	97.04	α-helix	0.637931	0.0517241	0.310345
celegans	Q9XWB9	PF00917	MATH domain	27	127	0.032	92.58	β-sheet	0.108911	0.584158	0.306931
celegans	Q9XWB9	PF00651	BTB/POZ domain	156	254	1.7e-20	95.08	α-helix	0.545455	0.131313	0.323232
celegans	Q9GRV0	PF10318	Serpentine type 7TM GPCR chemoreceptor Srh	7	312	2.5e-92	90.95	α-helix	0.79085	0.0424837	0.166667
celegans	O18134	PF00646	F-box domain	28	68	0.0074	87.79	α-helix	0.804878	0	0.195122
celegans	O18134	PF07735	F-box associated	244	310	2.1e-16	90.96	α-helix & β-sheet	0.358209	0.298507	0.343284
celegans	P30638	PF00083	Sugar (and other) transporter	110	344	8.5e-27	91.11	α-helix	0.821277	0.012766	0.165957
celegans	A4UVL8	PF19281	Phytanoyl-CoA hydroxylase-interacting protein C-terminus	114	308	2.2e-27	92.13	β-sheet	0.117949	0.415385	0.466667
celegans	Q21801	PF16499	Alpha galactosidase A	23	306	1.3e-116	97.98	α-helix	0.43662	0.137324	0.426056
celegans	Q21801	PF17801	Alpha galactosidase C-terminal beta sandwich domain	335	402	0.0026	94.56	β-sheet	0.0588235	0.558824	0.382353
celegans	O62136	PF00876	Innexin	23	397	4.2e-72	84.21	α-helix	0.693333	0.0773333	0.229333
celegans	G5EC22	PF02408	CUB-like domain	17	135	3.6e-32	93.72	β-sheet	0	0.588235	0.411765
celegans	Q9U2G1	PF01066	CDP-alcohol phosphatidyltransferase	16	109	7.7e-14	96.26	α-helix	0.914894	0	0.0851064
celegans	Q9NA76	PF04857	CAF1 family ribonuclease	162	405	3.4e-19	87.17	α-helix	0.561475	0.0778689	0.360656
celegans	Q9NA76	PF04857	CAF1 family ribonuclease	34	157	7.5e-30	93.61	α-helix & β-sheet	0.395161	0.322581	0.282258
celegans	Q9XTZ3	PF15375	Domain of unknown function (DUF4602)	65	174	0.00026	75.59	α-helix	0.645455	0	0.354545
celegans	Q3LFM3	PF00059	Lectin C-type domain	37	144	9.7e-12	92.9	α-helix & β-sheet	0.240741	0.305556	0.453704
celegans	O62492	PF10316	Serpentine type 7TM GPCR chemoreceptor Srbc	15	270	6.6e-11	89.33	α-helix	0.839844	0	0.160156
celegans	P19974	PF00034	Cytochrome c	10	104	1.1e-05	98.13	α-helix	0.442105	0.0631579	0.494737
celegans	G5EDU9	PF15903	Filopodia upregulated, FAM65	200	451	1.9e-29	81.99	α-helix & β-sheet	0.440476	0.285714	0.27381
celegans	Q9XVK6	PF02205	WH2 motif	401	423	0.0014	68.91	α-helix	0.695652	0	0.304348
celegans	Q20932	PF05291	Bystin	144	429	7e-127	89.28	α-helix	0.716783	0	0.283217
celegans	G5EE66	PF08700	Vps51/EXO84/COG1 N-terminal	2	67	3.3e-05	88.25	α-helix	0.954545	0	0.0454545
celegans	Q94295	PF10328	Serpentine type 7TM GPCR chemoreceptor Srx	12	253	7.3e-53	86.36	α-helix	0.85124	0.0330579	0.115702
celegans	O76436	PF10326	Serpentine type 7TM GPCR chemoreceptor Str	13	314	3.9e-91	91.43	α-helix	0.754967	0.0695364	0.175497
celegans	O44914	PF00059	Lectin C-type domain	67	169	0.047	97.77	α-helix & β-sheet	0.223301	0.203883	0.572816
celegans	Q20478	PF01764	Lipase (class 3)	99	238	1.9e-32	90.48	α-helix & β-sheet	0.392857	0.285714	0.321429
celegans	O44739	PF02179	BAG domain	120	192	0.0017	86.44	α-helix	0.821918	0	0.178082
celegans	O44739	PF00240	Ubiquitin family	29	80	0.057	69.6	α-helix & β-sheet	0.365385	0.25	0.384615
celegans	P34445	PF06456	Arfaptin-like domain	62	286	1.3e-69	94.2	α-helix	0.884444	0	0.115556
celegans	O01976	PF13086	AAA domain	67	129	1.1e-06	92.05	α-helix	0.571429	0.15873	0.269841
celegans	O01976	PF13086	AAA domain	186	273	9.8e-13	91.46	α-helix	0.5	0.159091	0.340909
celegans	O01976	PF13087	AAA domain	281	502	2.1e-44	91.25	α-helix & β-sheet	0.454955	0.216216	0.328829
celegans	Q18364	PF10322	Serpentine type 7TM GPCR chemoreceptor Sru	13	317	1.3e-109	90.64	α-helix	0.770492	0.042623	0.186885
celegans	Q2V4T8	PF08277	PAN-like domain	40	112	1.3e-08	94.6	α-helix & β-sheet	0.260274	0.493151	0.246575
celegans	Q7YTN6	PF10324	Serpentine type 7TM GPCR chemoreceptor Srw	45	351	6.3e-87	85.68	α-helix	0.798046	0.0553746	0.14658
celegans	P90785	PF00168	C2 domain	99	204	0.0014	96.4	β-sheet	0.113208	0.518868	0.367925
celegans	Q86D06	PF10324	Serpentine type 7TM GPCR chemoreceptor Srw	53	348	5.9e-76	89.02	α-helix	0.773649	0.0439189	0.182432
celegans	A0A5E4LX17	PF00014	Kunitz/Bovine pancreatic trypsin inhibitor domain	80	136	0.0057	87.76	α-helix & β-sheet	0.210526	0.333333	0.45614
celegans	A0A5E4LX17	PF14625	Lustrin, cysteine-rich repeated domain	187	232	0.45	86.09	β-sheet	0	0.369565	0.630435
celegans	A0A5E4LX17	PF14625	Lustrin, cysteine-rich repeated domain	426	474	73	77.1	β-sheet	0	0.346939	0.653061
celegans	A0A5E4LX17	PF14625	Lustrin, cysteine-rich repeated domain	290	336	0.02	83.68	β-sheet	0	0.340426	0.659574
celegans	A0A5E4LX17	PF14625	Lustrin, cysteine-rich repeated domain	140	181	0.0017	90.46	β-sheet	0	0.428571	0.571429
celegans	A0A5E4LX17	PF14625	Lustrin, cysteine-rich repeated domain	238	284	0.0031	85.28	β-sheet	0	0.361702	0.638298
celegans	A0A5E4LX17	PF14625	Lustrin, cysteine-rich repeated domain	512	540	28	79.91	β-sheet	0.103448	0.448276	0.448276
celegans	Q9TXJ1	PF00104	Ligand-binding domain of nuclear hormone receptor	183	399	1.5e-47	89.54	α-helix	0.668203	0.078341	0.253456
celegans	Q9TXJ1	PF00105	Zinc finger, C4 type (two domains)	19	88	1.5e-12	82.33	α-helix	0.328571	0.114286	0.557143
celegans	A0A078BQN7	PF00250	Forkhead domain	118	180	2.3e-12	92.58	α-helix	0.650794	0.111111	0.238095
celegans	Q22101	PF02803	Thiolase, C-terminal domain	270	389	2.9e-36	98.23	α-helix & β-sheet	0.425	0.283333	0.291667
celegans	Q22101	PF00108	Thiolase, N-terminal domain	6	262	8.4e-76	97.23	α-helix & β-sheet	0.36965	0.233463	0.396887
celegans	O01735	PF07690	Major Facilitator Superfamily	166	516	9.6e-26	91.46	α-helix	0.860399	0	0.139601
celegans	Q9U2F8	PF00646	F-box domain	11	48	0.00027	86.21	α-helix	0.868421	0	0.131579
celegans	P91496	PF00629	MAM domain, meprin/A5/mu	26	179	0.0031	80.45	β-sheet	0	0.545455	0.454545
celegans	O46016	PF00096	Zinc finger, C2H2 type	397	419	0.032	86.7	α-helix	0.478261	0.173913	0.347826
celegans	O46016	PF00096	Zinc finger, C2H2 type	425	447	6.3	87.07	α-helix	0.478261	0.173913	0.347826
celegans	O46016	PF00096	Zinc finger, C2H2 type	369	391	0.028	80.58	α-helix	0.478261	0.173913	0.347826
celegans	S6EZU2	PF00621	RhoGEF domain	422	608	9e-23	92.03	α-helix	0.855615	0	0.144385
celegans	A2V8C4	PF00001	7 transmembrane receptor (rhodopsin family)	54	305	7.7e-05	88.46	α-helix	0.869048	0.0396825	0.0912698
celegans	Q19905	PF00984	UDP-glucose/GDP-mannose dehydrogenase family, central domain	221	315	6.6e-27	97.01	α-helix	0.757895	0	0.242105
celegans	Q19905	PF03721	UDP-glucose/GDP-mannose dehydrogenase family, NAD binding domain	11	197	4.3e-61	96.51	α-helix	0.406417	0.187166	0.406417
celegans	Q19905	PF03720	UDP-glucose/GDP-mannose dehydrogenase family, UDP binding domain	339	451	2.3e-25	97.43	α-helix	0.39823	0.168142	0.433628
celegans	Q965R9	PF03909	BSD domain	216	272	2.7e-12	94.95	α-helix	0.77193	0	0.22807
celegans	G5EGJ4	PF12078	Domain of unknown function (DUF3557)	163	314	6.3e-33	91.4	α-helix & β-sheet	0.342105	0.335526	0.322368
celegans	P90925	PF00351	Biopterin-dependent aromatic amino acid hydroxylase	119	448	1.2e-167	93.73	α-helix	0.530303	0.136364	0.333333
celegans	P90925	PF01842	ACT domain	30	96	0.00033	79.24	α-helix & β-sheet	0.373134	0.358209	0.268657
celegans	Q8T666	PF08016	Polycystin cation channel	392	555	6.5e-09	89.91	α-helix	0.865854	0.0121951	0.121951
celegans	Q8T666	PF21381	Mucolipin, extracytosolic domain	99	305	1.6e-12	87.97	α-helix & β-sheet	0.31401	0.338164	0.347826
celegans	Q7JLH4	PF10320	Serpentine type 7TM GPCR chemoreceptor Srsx	20	275	3.2e-84	92.02	α-helix	0.871094	0.015625	0.113281
celegans	A0A3B1E9Z2	PF06653	Tight junction protein, Claudin-like	5	169	2.9e-11	79	α-helix	0.721212	0.0484848	0.230303
celegans	Q9GUM7	PF05835	Synaphin protein	3	127	8.6e-34	72	α-helix	0.648	0	0.352
celegans	G5ED38	PF01391	Collagen triple helix repeat (20 copies)	221	278	2.9e-05	56.36	Coil	0	0.155172	0.844828
celegans	G5ED38	PF01391	Collagen triple helix repeat (20 copies)	155	213	2.5e-06	53.75	Coil	0	0.186441	0.813559
celegans	G5ED38	PF01484	Nematode cuticle collagen N-terminal domain	16	64	1.7e-14	94.39	α-helix	1	0	0
celegans	O62142	PF07651	ANTH domain	10	276	3.3e-79	93.9	α-helix	0.7603	0	0.2397
celegans	O18246	PF00595	PDZ domain	19	97	0.0014	93.69	β-sheet	0.189873	0.367089	0.443038
celegans	O18246	PF06456	Arfaptin-like domain	114	348	3.1e-77	87.78	α-helix	0.906383	0	0.093617
celegans	Q20652	PF14719	Phosphotyrosine interaction domain (PTB/PID)	34	211	6.8e-80	86.61	α-helix & β-sheet	0.38764	0.308989	0.303371
celegans	Q18739	PF02958	Ecdysteroid kinase-like family	114	282	1.2e-07	91.51	α-helix	0.715976	0.0887574	0.195266
celegans	Q9XVZ8	PF05129	Transcription elongation factor Elf1 like	2	80	5.6e-30	88.18	β-sheet	0.177215	0.240506	0.582278
celegans	O45601	PF00001	7 transmembrane receptor (rhodopsin family)	61	353	4.1e-11	86.64	α-helix	0.802048	0.0136519	0.1843
celegans	Q9NEU2	PF08158	SDA1, HEAT repeat	99	470	2.6e-132	83.79	α-helix	0.755376	0	0.244624
celegans	Q9NEU2	PF05285	SDA1, conserved domain	580	734	9.9e-16	54.82	α-helix	0.503226	0	0.496774
celegans	Q9NEU2	PF21638	SDA1, C-terminal	753	796	8.1e-09	79.47	α-helix	0.840909	0	0.159091
celegans	Q20959	PF00378	Enoyl-CoA hydratase/isomerase	20	266	5.6e-36	97.23	α-helix	0.574899	0.145749	0.279352
celegans	Q9N397	PF19433	Neuron-derived Neurotrophic Factor C-terminal	358	532	1.3e-14	81.36	β-sheet	0.04	0.497143	0.462857
celegans	Q9N397	PF10179	Neuron-derived neurotrophic factor, first Fn(III) domain	223	270	4.1e-07	85.54	β-sheet	0	0.770833	0.229167
celegans	Q9N4A0	PF08277	PAN-like domain	25	94	3e-11	78	β-sheet	0.142857	0.357143	0.5
celegans	Q23493	PF00459	Inositol monophosphatase family	15	306	1.4e-38	96.02	α-helix & β-sheet	0.386986	0.226027	0.386986
celegans	O45426	PF02118	Srg family chemoreceptor	10	279	3.7e-42	92.75	α-helix	0.859259	0.037037	0.103704
celegans	A0A2C9C337	PF07782	DC-STAMP-like protein	441	634	9.9e-35	85.28	α-helix	0.639175	0.123711	0.237113
celegans	Q21318	PF03803	Scramblase	74	284	6.2e-78	84.76	β-sheet	0.184834	0.379147	0.436019
celegans	O16420	PF01549	ShK domain-like	207	249	4.4e-05	85.29	α-helix	0.44186	0	0.55814
celegans	O16420	PF01549	ShK domain-like	116	154	5.9e-05	91.14	α-helix	0.435897	0	0.564103
celegans	O16420	PF01549	ShK domain-like	99	108	220	97.32	α-helix	0.4	0	0.6
celegans	O16420	PF01549	ShK domain-like	158	193	2.9e-06	93.13	α-helix	0.416667	0	0.583333
celegans	Q7KX00	PF00334	Nucleoside diphosphate kinase	13	136	4e-19	96.53	α-helix	0.475806	0.193548	0.330645
celegans	Q09665	PF13499	EF-hand domain pair	18	80	1.5e-09	83.34	α-helix	0.634921	0.0952381	0.269841
celegans	Q09665	PF13499	EF-hand domain pair	94	158	3.6e-16	78.83	α-helix	0.661538	0.0923077	0.246154
celegans	Q11193	PF02820	mbt repeat	173	224	0.01	87.62	β-sheet	0.0961538	0.557692	0.346154
celegans	A0A3B1DV80	PF07690	Major Facilitator Superfamily	29	396	3.9e-29	91.54	α-helix	0.839674	0	0.160326
celegans	Q17939	PF01484	Nematode cuticle collagen N-terminal domain	10	58	1.5e-10	89.93	α-helix	1	0	0
celegans	O44886	PF03057	DUF236 repeat	100	132	9.1e-13	70.29	Coil	0.151515	0	0.848485
celegans	O44886	PF03057	DUF236 repeat	220	251	6.6e-12	81.28	Coil	0.0625	0	0.9375
celegans	O44886	PF03057	DUF236 repeat	68	92	1.7e-07	62.09	Coil	0.2	0	0.8
celegans	O44886	PF03057	DUF236 repeat	139	169	1.4e-13	78.54	Coil	0.129032	0	0.870968
celegans	O44886	PF03057	DUF236 repeat	178	209	4.5e-11	80.45	Coil	0.125	0	0.875
celegans	A0A131MCH9	PF03189	Otopetrin	149	538	3e-82	82.1	α-helix	0.771795	0.0205128	0.207692
celegans	G5EBR7	PF03372	Endonuclease/Exonuclease/phosphatase family	39	279	1.1e-14	96.07	α-helix & β-sheet	0.323651	0.244813	0.431535
celegans	O18010	PF10319	Serpentine type 7TM GPCR chemoreceptor Srj	1	310	2.6e-116	90.85	α-helix	0.790323	0.0645161	0.145161
celegans	Q965T4	PF01709	TACO1/YebC second and third domain	119	281	7.9e-27	93.26	α-helix & β-sheet	0.349693	0.398773	0.251534
celegans	Q965T4	PF20772	TACO1/YebC protein N-terminal domain	44	114	7.9e-10	90.04	α-helix	0.84507	0	0.15493
celegans	Q18968	PF12349	Sterol-sensing domain of SREBP cleavage-activation	295	445	8.8e-44	81.43	α-helix	0.874172	0	0.125828
celegans	Q18968	PF00400	WD domain, G-beta repeat	727	761	120	87.08	β-sheet	0	0.571429	0.428571
celegans	Q18968	PF00400	WD domain, G-beta repeat	870	904	180	89.12	β-sheet	0	0.685714	0.314286
celegans	Q7YX37	PF14747	Domain of unknown function (DUF4473)	23	100	2.1e-26	91.85	α-helix	0.871795	0	0.128205
celegans	O16914	PF00201	UDP-glucoronosyl and UDP-glucosyl transferase	40	524	5.2e-47	93.92	α-helix	0.527835	0.131959	0.340206
celegans	Q09407	PF03079	ARD/ARD' family	3	156	8.5e-54	94.47	α-helix & β-sheet	0.207792	0.402597	0.38961
celegans	G5EGP2	PF00105	Zinc finger, C4 type (two domains)	14	80	2.3e-08	88.84	α-helix	0.313433	0.119403	0.567164
celegans	O62424	PF00069	Protein kinase domain	38	292	2.7e-59	93.97	α-helix & β-sheet	0.411765	0.219608	0.368627
celegans	Q9GYG8	PF00856	SET domain	184	316	1.9e-07	96.89	α-helix & β-sheet	0.270677	0.383459	0.345865
celegans	P91408	PF00202	Aminotransferase class-III	51	462	6.5e-80	96.81	α-helix	0.407767	0.191748	0.400485
celegans	P91402	PF04140	Isoprenylcysteine carboxyl methyltransferase (ICMT) family	177	266	7.2e-31	92.01	α-helix	0.733333	0.0111111	0.255556
celegans	G5EEE9	PF00211	Adenylate and Guanylate cyclase catalytic domain	870	1055	1.5e-57	88.9	α-helix & β-sheet	0.376344	0.387097	0.236559
celegans	G5EEE9	PF07714	Protein tyrosine and serine/threonine kinase	561	800	2.1e-17	83.32	α-helix	0.458333	0.0916667	0.45
celegans	G5EEE9	PF01094	Receptor family ligand binding region	43	385	6e-44	88.55	α-helix	0.457726	0.19242	0.349854
celegans	P51404	PF00312	Ribosomal protein S15	74	143	1.2e-09	94.43	α-helix	0.685714	0	0.314286
celegans	P51404	PF08069	Ribosomal S13/S15 N-terminal domain	1	60	2.2e-26	91.92	α-helix	0.433333	0	0.566667
celegans	Q9N4P9	PF01138	3' exoribonuclease family, domain 1	37	152	2.1e-14	89.26	α-helix & β-sheet	0.310345	0.353448	0.336207
celegans	Q17738	PF02886	LBP / BPI / CETP family, C-terminal domain	326	562	6.8e-27	90.02	α-helix & β-sheet	0.232068	0.438819	0.329114
celegans	Q9TZF2	PF00704	Glycosyl hydrolases family 18	55	378	5e-89	95.05	α-helix & β-sheet	0.358025	0.262346	0.37963
celegans	O62244	PF00063	Myosin head (motor domain)	87	769	1.1e-279	85.38	α-helix	0.500732	0.158126	0.341142
celegans	O62244	PF02736	Myosin N-terminal SH3-like domain	32	67	0.00016	84.67	β-sheet	0	0.611111	0.388889
celegans	Q9N363	PF06058	Dcp1-like decapping family	15	128	4.9e-29	91.85	β-sheet	0.192982	0.54386	0.263158
celegans	Q9N363	PF16741	mRNA-decapping enzyme C-terminus	292	330	4e-08	83.35	α-helix	0.846154	0	0.153846
celegans	Q21441	PF00225	Kinesin motor domain	44	305	3.2e-22	86.96	α-helix & β-sheet	0.370229	0.320611	0.30916
celegans	Q9XW32	PF10327	Serpentine type 7TM GPCR chemoreceptor Sri	8	310	1.4e-81	90.9	α-helix	0.765677	0.0330033	0.20132
celegans	Q5WRL9	PF10325	Serpentine type 7TM GPCR chemoreceptor Srz	18	272	1.4e-74	88.62	α-helix	0.909804	0	0.0901961
celegans	P30628	PF01496	V-type ATPase 116kDa subunit family	40	891	0	82.95	α-helix	0.619718	0.0809859	0.299296
celegans	Q21809	PF00153	Mitochondrial carrier protein	209	296	3.4e-14	89.45	α-helix	0.795455	0	0.204545
celegans	Q21809	PF00153	Mitochondrial carrier protein	117	204	2.4e-16	90.42	α-helix	0.806818	0	0.193182
celegans	Q21809	PF00153	Mitochondrial carrier protein	12	104	8.1e-18	86.96	α-helix	0.849462	0	0.150538
celegans	Q27218	PF02932	Neurotransmitter-gated ion-channel transmembrane region	245	470	1.2e-49	76.49	α-helix	0.676991	0	0.323009
celegans	Q27218	PF02931	Neurotransmitter-gated ion-channel ligand binding domain	38	238	7.7e-63	91.8	β-sheet	0.109453	0.447761	0.442786
celegans	Q8MQ17	PF09738	LRRFIP family	80	299	9.6e-28	84.2	α-helix	0.790909	0.0363636	0.172727
celegans	H2L0S7	PF00069	Protein kinase domain	216	465	8.1e-52	78.67	α-helix	0.36	0.2	0.44
celegans	Q23394	PF05050	Methyltransferase FkbM domain	125	317	2.7e-15	92.85	α-helix & β-sheet	0.341969	0.316062	0.341969
celegans	O62453	PF07735	F-box associated	179	237	0.034	95.48	α-helix & β-sheet	0.322034	0.254237	0.423729
celegans	Q18485	PF03981	Ubiquinol-cytochrome C chaperone	92	234	1.4e-30	94.87	α-helix	0.811189	0	0.188811
celegans	Q9U2X1	PF08246	Cathepsin propeptide inhibitor domain (I29)	30	90	8.2e-09	96.96	α-helix	0.655738	0.0327869	0.311475
celegans	Q9U2X1	PF00112	Papain family cysteine protease	131	358	1.8e-50	96.3	α-helix & β-sheet	0.307018	0.254386	0.438596
celegans	Q18679	PF01532	Glycosyl hydrolase family 47	54	504	6.4e-114	96.85	α-helix	0.509978	0.128603	0.361419
celegans	Q9U202	PF00076	RNA recognition motif	52	120	7.9e-05	96.27	α-helix & β-sheet	0.347826	0.391304	0.26087
celegans	O45145	PF05875	Ceramidase	13	255	9.2e-42	93.03	α-helix	0.790123	0.0329218	0.176955
celegans	Q7YXA2	PF10318	Serpentine type 7TM GPCR chemoreceptor Srh	10	308	1e-86	92.76	α-helix	0.812709	0.0401338	0.147157
celegans	Q18403	PF00400	WD domain, G-beta repeat	103	140	0.0035	96.83	β-sheet	0	0.631579	0.368421
celegans	Q5CCI8	PF02117	Serpentine type 7TM GPCR chemoreceptor Sra	76	396	1.7e-17	90.65	α-helix	0.853583	0.0186916	0.127726
celegans	Q18331	PF00211	Adenylate and Guanylate cyclase catalytic domain	951	1135	1.3e-56	90.4	α-helix & β-sheet	0.372973	0.372973	0.254054
celegans	Q18331	PF07714	Protein tyrosine and serine/threonine kinase	639	883	1.7e-20	88.67	α-helix	0.465306	0.134694	0.4
celegans	G5EEU4	PF00001	7 transmembrane receptor (rhodopsin family)	50	352	3.5e-15	83.14	α-helix	0.854785	0.0693069	0.0759076
celegans	Q19857	PF13516	Leucine Rich repeat	377	395	700	95.13	α-helix	0.315789	0.157895	0.526316
celegans	Q19857	PF13516	Leucine Rich repeat	315	338	31	96.4	α-helix	0.416667	0.125	0.458333
celegans	O44400	PF13600	N-terminal domain of unknown function (DUF4140)	27	120	2.6e-15	89.78	α-helix & β-sheet	0.361702	0.457447	0.180851
celegans	O44400	PF13598	Domain of unknown function (DUF4139)	214	546	8.2e-53	83.52	β-sheet	0	0.564565	0.435435
celegans	Q23571	PF02817	e3 binding domain	145	180	2.1e-11	85.72	α-helix	0.583333	0.111111	0.305556
celegans	Q23571	PF00198	2-oxoacid dehydrogenases acyltransferase (catalytic domain)	216	444	2.2e-75	94.04	α-helix & β-sheet	0.39738	0.266376	0.336245
celegans	Q23571	PF00364	Biotin-requiring enzyme	32	102	2.7e-13	85.11	β-sheet	0	0.577465	0.422535
celegans	Q9GS04	PF10317	Serpentine type 7TM GPCR chemoreceptor Srd	3	285	8.8e-52	88.15	α-helix	0.791519	0.0424028	0.166078
celegans	Q965J1	PF18014	Acetyltransferase (GNAT) domain	169	243	4.6e-06	97.52	α-helix & β-sheet	0.4	0.346667	0.253333
celegans	Q965J1	PF00583	Acetyltransferase (GNAT) family	27	110	0.28	97.15	α-helix & β-sheet	0.297619	0.416667	0.285714
celegans	O16948	PF02520	SXP/RAL-2 family protein Ani s 5-like, metal-binding domain	32	135	6.1e-30	96.25	α-helix	0.884615	0	0.115385
celegans	Q9N5R6	PF07914	Uncharacterized oxidoreductase dhs-27	3	408	1.4e-160	93.3	α-helix	0.55665	0.123153	0.320197
celegans	Q21635	PF17175	Modulator of levamisole receptor-1	22	152	2.1e-13	89.23	α-helix	0.366412	0.129771	0.503817
celegans	O45893	PF10326	Serpentine type 7TM GPCR chemoreceptor Str	14	316	8.8e-72	82.34	α-helix	0.778878	0.0957096	0.125413
celegans	Q17510	PF21033	Regulator of microtubule dynamics protein 1-3	15	200	2e-21	96.5	α-helix	0.822581	0	0.177419
celegans	Q18221	PF00076	RNA recognition motif	132	191	0.00043	86.82	α-helix & β-sheet	0.366667	0.3	0.333333
celegans	Q18221	PF00856	SET domain	1379	1485	1.9e-22	89.8	β-sheet	0.158879	0.457944	0.383178
celegans	G5EG74	PF08399	VWA N-terminal	106	205	5.3e-07	83.32	α-helix	0.43	0.16	0.41
celegans	O17253	PF00651	BTB/POZ domain	134	234	2.9e-19	86.91	α-helix	0.534653	0.118812	0.346535
celegans	O16538	PF00105	Zinc finger, C4 type (two domains)	7	74	4.4e-10	86.73	α-helix	0.308824	0.0882353	0.602941
celegans	Q20960	PF05884	Interactor of ZYG-11	1	296	3.3e-126	82.31	α-helix	0.858108	0	0.141892
celegans	Q09459	PF11618	First C2 domain of RPGR-interacting protein 1	570	689	2.4e-25	79.55	β-sheet	0.116667	0.516667	0.366667
celegans	Q95QL6	PF08524	rRNA processing	7	101	5.8e-07	88.88	α-helix	0.652632	0.0210526	0.326316
celegans	Q7YWT8	PF01697	Glycosyltransferase family 92	178	361	1.4e-24	53.06	α-helix & β-sheet	0.36413	0.271739	0.36413
celegans	Q8IA95	PF06963	Ferroportin1 (FPN1)	7	448	1.2e-134	91.4	α-helix	0.861991	0	0.138009
celegans	A0A0M7REP1	PF21816	Zap1, C2H2 zinc finger 1	8	33	0.00012	92.91	α-helix	0.461538	0.153846	0.384615
celegans	A0A168H3E7	PF02931	Neurotransmitter-gated ion-channel ligand binding domain	39	237	7.9e-27	91.09	β-sheet	0.135678	0.452261	0.41206
celegans	L8E6P0	PF07690	Major Facilitator Superfamily	46	352	6e-22	90.18	α-helix	0.781759	0.0260586	0.192182
celegans	L8E6P0	PF07690	Major Facilitator Superfamily	384	480	3.4e-08	92.55	α-helix	0.85567	0	0.14433
celegans	P52014	PF00160	Cyclophilin type peptidyl-prolyl cis-trans isomerase/CLD	29	185	1.2e-46	98.27	β-sheet	0.171975	0.407643	0.420382
celegans	Q9U2V8	PF00635	MSP (Major sperm protein) domain	50	151	1.4e-22	94.03	β-sheet	0.0392157	0.470588	0.490196
celegans	O16285	PF00059	Lectin C-type domain	37	144	7.4e-09	91.99	α-helix & β-sheet	0.240741	0.277778	0.481481
celegans	Q10021	PF00076	RNA recognition motif	4	65	2.7e-10	79.49	α-helix & β-sheet	0.306452	0.306452	0.387097
celegans	G5EE33	PF00211	Adenylate and Guanylate cyclase catalytic domain	714	872	1.9e-09	85.42	α-helix & β-sheet	0.465409	0.327044	0.207547
celegans	G5EE33	PF00211	Adenylate and Guanylate cyclase catalytic domain	222	382	1.5e-21	87.63	α-helix & β-sheet	0.447205	0.31677	0.236025
celegans	Q965N9	PF00019	Transforming growth factor beta like domain	159	250	9.4e-11	89.05	β-sheet	0.0978261	0.5	0.402174
celegans	P91249	PF01391	Collagen triple helix repeat (20 copies)	217	274	2.9e-05	57.2	β-sheet	0	0.37931	0.62069
celegans	P91249	PF01484	Nematode cuticle collagen N-terminal domain	20	64	5.3e-08	93.55	α-helix	1	0	0
celegans	Q21569	PF00144	Beta-lactamase	51	404	3.4e-64	96	α-helix & β-sheet	0.39548	0.200565	0.403955
celegans	A0A0M7RF59	PF03762	Vitelline membrane outer layer protein I (VOMI)	26	207	2.4e-36	80.87	β-sheet	0	0.456044	0.543956
celegans	Q6DNF4	PF07701	Heme NO binding associated	218	435	7.6e-62	83.49	α-helix	0.509174	0.169725	0.321101
celegans	Q6DNF4	PF07700	Haem-NO-binding	3	166	1e-41	90.68	α-helix	0.634146	0.109756	0.256098
celegans	Q6DNF4	PF00211	Adenylate and Guanylate cyclase catalytic domain	441	624	2.5e-55	91.17	α-helix & β-sheet	0.369565	0.353261	0.277174
celegans	Q9TYT0	PF04814	Hepatocyte nuclear factor 1 (HNF-1), N terminus	6	184	7.9e-13	66.77	α-helix	0.47486	0	0.52514
celegans	Q9TYT0	PF00046	Homeodomain	216	289	0.017	90.37	α-helix	0.662162	0	0.337838
celegans	P34367	PF00435	Spectrin repeat	44	146	0.00025	81.25	α-helix	0.912621	0	0.0873786
celegans	P34367	PF00435	Spectrin repeat	1561	1657	0.0003	76.98	α-helix	0.886598	0	0.113402
celegans	O02640	PF02866	lactate/malate dehydrogenase, alpha/beta C-terminal domain	174	338	2.5e-41	97	α-helix	0.539394	0.181818	0.278788
celegans	O02640	PF00056	lactate/malate dehydrogenase, NAD binding domain	30	172	7.6e-42	96.75	α-helix	0.454545	0.195804	0.34965
celegans	Q95XW5	PF00625	Guanylate kinase	343	488	1.1e-30	92.32	α-helix & β-sheet	0.410959	0.226027	0.363014
celegans	Q95XW5	PF00595	PDZ domain	133	201	3.3e-07	86.01	α-helix & β-sheet	0.202899	0.347826	0.449275
celegans	Q95XW5	PF07653	Variant SH3 domain	224	302	0.12	86.26	β-sheet	0.164557	0.35443	0.481013
celegans	A0A0K3AR48	PF10326	Serpentine type 7TM GPCR chemoreceptor Str	4	141	0.037	50.14	α-helix	0.782609	0.0869565	0.130435
celegans	O17933	PF00104	Ligand-binding domain of nuclear hormone receptor	136	346	9e-24	90.82	α-helix	0.729858	0.042654	0.227488
celegans	O17933	PF00105	Zinc finger, C4 type (two domains)	22	90	6.8e-18	92.49	α-helix	0.362319	0.115942	0.521739
celegans	Q9XW24	PF03227	Gamma interferon inducible lysosomal thiol reductase (GILT)	39	140	3.4e-17	97.08	α-helix & β-sheet	0.5	0.215686	0.284314
celegans	O44646	PF10328	Serpentine type 7TM GPCR chemoreceptor Srx	14	273	1.2e-77	92.87	α-helix	0.876923	0.0307692	0.0923077
celegans	Q17692	PF12799	Leucine Rich repeats (2 copies)	99	139	4.7e-07	98.77	Coil	0	0.146341	0.853659
celegans	Q10039	PF00587	tRNA synthetase class II core domain (G, H, P, S and T)	305	601	4.3e-06	92.81	α-helix & β-sheet	0.367003	0.367003	0.265993
celegans	Q10039	PF03129	Anticodon binding domain	625	717	6.7e-14	95.41	α-helix & β-sheet	0.44086	0.258065	0.301075
celegans	Q10039	PF00458	WHEP-TRS domain	77	126	2.3e-07	85.13	α-helix	0.86	0	0.14
celegans	Q966H9	PF00105	Zinc finger, C4 type (two domains)	21	89	4.1e-13	87.96	α-helix	0.318841	0.144928	0.536232
celegans	Q966H9	PF00104	Ligand-binding domain of nuclear hormone receptor	181	392	4.2e-55	90.38	α-helix	0.712264	0.117925	0.169811
celegans	Q9N393	PF00400	WD domain, G-beta repeat	271	304	7.7e-05	98.23	β-sheet	0	0.588235	0.411765
celegans	Q9N393	PF00400	WD domain, G-beta repeat	317	350	0.004	97.89	β-sheet	0	0.558824	0.441176
celegans	Q9N393	PF00400	WD domain, G-beta repeat	357	396	1.1	97.29	β-sheet	0	0.55	0.45
celegans	Q9N393	PF12265	Histone-binding protein RBBP4 or subunit C of CAF1 complex	55	121	8.8e-11	95.81	β-sheet	0.0447761	0.477612	0.477612
celegans	P04630	PF13499	EF-hand domain pair	96	159	6.6e-16	81.15	α-helix	0.640625	0.09375	0.265625
celegans	P04630	PF13499	EF-hand domain pair	25	87	7.4e-14	85.62	α-helix	0.619048	0.0952381	0.285714
celegans	Q8WQD4	PF07735	F-box associated	202	266	9.6e-11	91.84	α-helix & β-sheet	0.384615	0.246154	0.369231
celegans	Q8WQD4	PF00646	F-box domain	11	47	0.032	82.19	α-helix	0.810811	0	0.189189
celegans	Q21652	PF01490	Transmembrane amino acid transporter protein	23	415	3.3e-104	90.78	α-helix	0.80916	0.00763359	0.183206
celegans	Q20770	PF17303	Family of unknown function (DUF5352)	22	186	4.3e-84	94.1	α-helix & β-sheet	0.248485	0.442424	0.309091
celegans	Q9UAZ2	PF00014	Kunitz/Bovine pancreatic trypsin inhibitor domain	25	79	1.2e-09	96.58	β-sheet	0.181818	0.272727	0.545455
celegans	Q10129	PF00886	Ribosomal protein S16	20	77	2.1e-10	94.14	α-helix & β-sheet	0.258621	0.396552	0.344828
celegans	G5EBT7	PF01391	Collagen triple helix repeat (20 copies)	92	135	0.00018	70.09	Coil	0	0	1
celegans	G5EBT7	PF02191	Olfactomedin-like domain	234	476	5e-59	95.42	β-sheet	0.037037	0.559671	0.403292
celegans	Q95ZK1	PF07714	Protein tyrosine and serine/threonine kinase	101	376	2e-79	86.8	α-helix & β-sheet	0.362319	0.206522	0.431159
celegans	O62412	PF00105	Zinc finger, C4 type (two domains)	11	79	8e-16	85.2	α-helix	0.347826	0.115942	0.536232
celegans	O62412	PF00104	Ligand-binding domain of nuclear hormone receptor	191	403	2.2e-49	93.1	α-helix	0.774648	0.084507	0.140845
celegans	O18086	PF00104	Ligand-binding domain of nuclear hormone receptor	174	383	6.8e-38	90.01	α-helix	0.814286	0.052381	0.133333
celegans	O18086	PF00105	Zinc finger, C4 type (two domains)	19	87	3.5e-14	89.73	α-helix	0.347826	0.115942	0.536232
celegans	Q17556	PF16363	GDP-mannose 4,6 dehydratase	10	321	1.5e-53	93.63	α-helix	0.445513	0.192308	0.362179
celegans	Q8IFX9	PF10324	Serpentine type 7TM GPCR chemoreceptor Srw	43	348	1e-92	91.17	α-helix	0.813725	0.0718954	0.114379
celegans	O17951	PF00916	Sulfate permease family	101	498	4.7e-126	89.95	α-helix	0.738693	0.0150754	0.246231
celegans	O17951	PF01740	STAS domain	551	702	5.1e-21	77.79	α-helix	0.381579	0.171053	0.447368
celegans	Q22396	PF01400	Astacin (Peptidase family M12A)	38	208	1e-31	93.33	α-helix & β-sheet	0.321637	0.204678	0.473684
celegans	Q4TT88	PF17900	Peptidase M1 N-terminal domain	86	270	7.4e-58	95.53	β-sheet	0.0324324	0.637838	0.32973
celegans	Q4TT88	PF01433	Peptidase family M1 domain	305	522	7.7e-86	95.77	α-helix	0.669725	0.0917431	0.238532
celegans	Q4TT88	PF11838	ERAP1-like C-terminal domain	602	926	1.2e-62	94.1	α-helix	0.766154	0.0215385	0.212308
celegans	Q22640	PF01133	Enhancer of rudimentary	2	97	1.6e-36	94.85	α-helix & β-sheet	0.479167	0.25	0.270833
celegans	Q9XXN0	PF01416	tRNA pseudouridine synthase	188	297	8.1e-06	96.22	α-helix & β-sheet	0.245455	0.363636	0.390909
celegans	O16906	PF10318	Serpentine type 7TM GPCR chemoreceptor Srh	12	314	1.4e-27	88.25	α-helix	0.782178	0.039604	0.178218
celegans	Q9U2W8	PF00646	F-box domain	20	61	4.8e-05	86.63	α-helix	0.738095	0	0.261905
celegans	Q9U2W8	PF01827	FTH domain	144	284	1.8e-32	90.65	α-helix & β-sheet	0.361702	0.283688	0.35461
celegans	Q9UAX3	PF10319	Serpentine type 7TM GPCR chemoreceptor Srj	1	328	6.1e-124	83.01	α-helix	0.731707	0.054878	0.213415
celegans	G5ED77	PF16488	Argonaute linker 2 domain	507	553	7.3e-07	94.1	α-helix & β-sheet	0.468085	0.340426	0.191489
celegans	G5ED77	PF08699	Argonaute linker 1 domain	264	304	1.4e-06	92.7	β-sheet	0	0.731707	0.268293
celegans	G5ED77	PF02170	PAZ domain	387	497	5.4e-15	90.89	α-helix & β-sheet	0.27027	0.351351	0.378378
celegans	G5ED77	PF02171	Piwi domain	655	961	9.4e-112	91.29	α-helix & β-sheet	0.37785	0.250814	0.371336
celegans	G5ED77	PF16486	N-terminal domain of argonaute	95	233	1.4e-10	89.36	β-sheet	0.18705	0.388489	0.42446
celegans	G5ED77	PF16487	Mid domain of argonaute	566	642	0.002	95.43	α-helix & β-sheet	0.402597	0.207792	0.38961
celegans	Q9TXL8	PF01030	Receptor L domain	191	303	2.1e-18	92.01	β-sheet	0.0884956	0.362832	0.548673
celegans	Q9TXL8	PF01030	Receptor L domain	54	126	0.32	92.7	β-sheet	0.150685	0.328767	0.520548
celegans	Q9TXL8	PF01030	Receptor L domain	341	419	0.037	96.3	β-sheet	0.0506329	0.341772	0.607595
celegans	O61788	PF00876	Innexin	19	357	1.8e-81	84.53	α-helix	0.707965	0.0855457	0.20649
celegans	H2KYP2	PF03160	Calx-beta domain	361	492	7.2e-22	81.94	β-sheet	0	0.530303	0.469697
celegans	H2KYP2	PF16494	C-terminal extension of sodium/calcium exchanger domain	259	349	4.7e-18	64.63	α-helix	0.769231	0	0.230769
celegans	H2KYP2	PF01699	Sodium/calcium exchanger protein	62	231	1.5e-17	88.27	α-helix	0.729412	0.105882	0.164706
celegans	H2KYP2	PF01699	Sodium/calcium exchanger protein	802	964	5.5e-22	91.33	α-helix	0.852761	0.0245399	0.122699
celegans	Q9TYV5	PF01189	16S rRNA methyltransferase RsmB/F	298	507	3.9e-58	90.62	α-helix & β-sheet	0.361905	0.22381	0.414286
celegans	Q18164	PF14697	4Fe-4S dicluster domain	957	1016	1.5e-18	96.81	α-helix	0.283333	0.2	0.516667
celegans	Q18164	PF01180	Dihydroorotate dehydrogenase	548	852	1.6e-34	96.16	α-helix	0.403279	0.2	0.396721
celegans	Q18164	PF14691	Dihydroprymidine dehydrogenase domain II, 4Fe-4S cluster	72	182	4.5e-28	98.2	α-helix	0.621622	0	0.378378
celegans	Q18164	PF07992	Pyridine nucleotide-disulphide oxidoreductase	202	510	5.2e-16	95.15	α-helix & β-sheet	0.326861	0.265372	0.407767
celegans	Q9N2V1	PF00046	Homeodomain	157	207	5.7e-06	94.05	α-helix	0.705882	0	0.294118
celegans	Q19338	PF16213	Mon2/Sec7/BIG1-like, dimerisation and cyclophilin-binding domain	8	185	1.3e-57	88.36	α-helix	0.865169	0	0.134831
celegans	Q19338	PF16206	C-terminal region of Mon2 protein	910	962	0.0017	92.31	α-helix	0.811321	0	0.188679
celegans	Q19338	PF16206	C-terminal region of Mon2 protein	967	1126	7.6e-45	86.95	α-helix	0.79375	0.0125	0.19375
celegans	Q19338	PF16206	C-terminal region of Mon2 protein	1154	1616	1.3e-64	77.37	α-helix	0.701944	0	0.298056
celegans	Q19338	PF12783	Mon2/Sec7/BIG1-like, HUS domain	318	400	3.8e-09	86.91	α-helix	0.73494	0	0.26506
celegans	Q19338	PF12783	Mon2/Sec7/BIG1-like, HUS domain	215	289	1.1e-10	87.47	α-helix	0.746667	0	0.253333
celegans	Q09387	PF07159	CYRIA/CYRIB Rac1 binding domain	32	328	1.1e-92	94.01	α-helix	0.740741	0	0.259259
celegans	P34480	PF01979	Amidohydrolase family	70	413	1.4e-18	96.92	α-helix & β-sheet	0.328488	0.273256	0.398256
celegans	Q9XWR7	PF05978	Ion channel regulatory protein UNC-93	66	448	4.2e-135	91.2	α-helix	0.798956	0.00522193	0.195822
celegans	P34415	PF06747	CHCH domain	66	102	0.00041	95.41	α-helix	0.864865	0	0.135135
celegans	Q09376	PF00907	T-box	27	206	3.5e-27	93.85	β-sheet	0.144444	0.455556	0.4
celegans	Q93832	PF01060	Transthyretin-like family	26	108	3.4e-14	91.27	β-sheet	0	0.518072	0.481928
celegans	O62102	PF00227	Proteasome subunit	44	224	1.7e-47	95.42	α-helix & β-sheet	0.370166	0.364641	0.265193
celegans	O18023	PF01682	DB module	484	577	3.5e-10	85.8	α-helix	0.723404	0.0212766	0.255319
celegans	O18023	PF01682	DB module	1223	1306	9.5e-07	67.03	α-helix	0.285714	0.0119048	0.702381
celegans	O18023	PF01682	DB module	737	817	3.1e-05	83.72	α-helix	0.555556	0	0.444444
celegans	O18023	PF01682	DB module	189	280	2.8e-08	79.72	α-helix	0.619565	0.0326087	0.347826
celegans	O18023	PF00041	Fibronectin type III domain	827	909	1.7e-07	85.33	β-sheet	0	0.662651	0.337349
celegans	O18023	PF00041	Fibronectin type III domain	586	669	1.3e-05	89.06	β-sheet	0.0357143	0.559524	0.404762
celegans	O18023	PF00047	Immunoglobulin domain	1126	1198	0.0089	81.02	β-sheet	0.0410959	0.575342	0.383562
celegans	Q21800	PF00153	Mitochondrial carrier protein	199	284	4.8e-16	84.42	α-helix	0.860465	0	0.139535
celegans	Q21800	PF00153	Mitochondrial carrier protein	2	83	2e-12	86.37	α-helix	0.878049	0	0.121951
celegans	Q21800	PF00153	Mitochondrial carrier protein	97	195	7.8e-09	82.52	α-helix	0.777778	0	0.222222
celegans	O45001	PF00149	Calcineurin-like phosphoesterase	76	272	1.2e-37	97.11	α-helix	0.390863	0.15736	0.451777
celegans	Q11124	PF01130	CD36 family	18	547	4.4e-100	89.64	α-helix & β-sheet	0.377358	0.271698	0.350943
celegans	Q7YTN9	PF05050	Methyltransferase FkbM domain	77	285	1.2e-23	93.17	α-helix & β-sheet	0.368421	0.330144	0.301435
celegans	Q9TYW8	PF10325	Serpentine type 7TM GPCR chemoreceptor Srz	28	296	2.2e-78	85.51	α-helix	0.925651	0	0.0743494
celegans	Q20089	PF01060	Transthyretin-like family	34	110	5.8e-22	97.26	β-sheet	0	0.61039	0.38961
celegans	G4SCE4	PF00104	Ligand-binding domain of nuclear hormone receptor	199	395	2.6e-18	91.9	α-helix	0.700508	0.0761421	0.22335
celegans	G4SCE4	PF00105	Zinc finger, C4 type (two domains)	34	101	4.5e-23	91.34	α-helix	0.323529	0.0882353	0.588235
celegans	Q21641	PF03148	Tektin family	14	383	2.1e-74	93.23	α-helix	0.883784	0	0.116216
celegans	Q5FC64	PF01529	DHHC palmitoyltransferase	152	277	2.3e-31	94.3	α-helix	0.611111	0.15873	0.230159
celegans	Q95XP3	PF05050	Methyltransferase FkbM domain	68	292	1.3e-15	94.17	α-helix & β-sheet	0.324444	0.36	0.315556
celegans	Q23296	PF01532	Glycosyl hydrolase family 47	89	530	4.3e-162	97.41	α-helix	0.515837	0.135747	0.348416
celegans	Q7YTJ4	PF10601	LITAF-like zinc ribbon domain	21	85	1.3e-11	77.72	α-helix & β-sheet	0.292308	0.353846	0.353846
celegans	P34635	PF00069	Protein kinase domain	26	190	1.5e-10	92.2	α-helix & β-sheet	0.30303	0.357576	0.339394
celegans	Q21284	PF01268	Formate--tetrahydrofolate ligase	19	640	2.3e-251	96.03	α-helix	0.416399	0.173633	0.409968
celegans	P91500	PF02391	MoaE protein	200	312	7.6e-32	95.99	α-helix & β-sheet	0.380531	0.389381	0.230088
celegans	Q33BL1	PF01758	Sodium Bile acid symporter family	192	367	5.5e-30	93.1	α-helix	0.852273	0.00568182	0.142045
celegans	A0A1N7SZF6	PF00069	Protein kinase domain	126	343	1.6e-12	93.34	α-helix	0.454128	0.165138	0.380734
celegans	Q17874	PF00282	Pyridoxal-dependent decarboxylase conserved domain	153	432	4.2e-26	89.06	α-helix	0.435714	0.178571	0.385714
celegans	Q17787	PF00102	Protein-tyrosine phosphatase	235	468	2.5e-42	94.85	α-helix & β-sheet	0.316239	0.239316	0.444444
celegans	A0A0K3ASH9	PF04721	PNGase C-terminal domain, mannose-binding module PAW	448	547	0.0005	76.52	β-sheet	0	0.52	0.48
celegans	Q09253	PF21701	Glyoxalasedomain-containing protein 4-like, C-terminal domain	192	257	1.1e-27	97.42	α-helix & β-sheet	0.318182	0.5	0.181818
celegans	Q09253	PF00903	Glyoxalase/Bleomycin resistance protein/Dioxygenase superfamily	6	122	0.0036	96.37	β-sheet	0.162393	0.393162	0.444444
celegans	H2KYJ3	PF07707	BTB And C-terminal Kelch	313	354	0.49	94.65	α-helix	0.904762	0	0.0952381
celegans	H2KYJ3	PF00651	BTB/POZ domain	201	304	1.3e-22	94.76	α-helix	0.596154	0.134615	0.269231
celegans	Q9U3D1	PF10324	Serpentine type 7TM GPCR chemoreceptor Srw	37	364	1.3e-87	86	α-helix	0.768293	0.0884146	0.143293
celegans	G5EDJ4	PF00169	PH domain	9	133	0.0085	85.91	β-sheet	0.168	0.496	0.336
celegans	O44583	PF00646	F-box domain	10	49	0.0031	91.53	α-helix	0.775	0.025	0.2
celegans	A0A2C9C3U3	PF01705	CX module	43	99	4e-11	58.38	β-sheet	0.0526316	0.245614	0.701754
celegans	A0A0K3AXH1	PF01388	ARID/BRIGHT DNA binding domain	658	740	1.5e-12	80.67	α-helix	0.686747	0.0481928	0.26506
celegans	Q20593	PF01697	Glycosyltransferase family 92	155	411	2.9e-68	92.71	α-helix & β-sheet	0.299611	0.338521	0.361868
celegans	O44868	PF07735	F-box associated	189	250	1.1e-09	89.08	α-helix & β-sheet	0.387097	0.241935	0.370968
celegans	O44868	PF00646	F-box domain	8	49	0.02	87.99	α-helix	0.761905	0	0.238095
celegans	A1Z6D4	PF02408	CUB-like domain	22	136	4.3e-10	92.33	β-sheet	0	0.521739	0.478261
celegans	G5ED22	PF00001	7 transmembrane receptor (rhodopsin family)	86	383	2e-44	90.77	α-helix	0.808725	0.0469799	0.144295
celegans	A0A061AE05	PF01747	ATP-sulfurylase	424	644	4.3e-66	93.57	α-helix	0.402715	0.176471	0.420814
celegans	A0A061AE05	PF14306	PUA-like domain	238	416	2.4e-40	92.76	α-helix & β-sheet	0.318436	0.217877	0.463687
celegans	A0A061AE05	PF01583	Adenylylsulphate kinase	55	209	4.4e-66	92.56	α-helix	0.451613	0.16129	0.387097
celegans	Q17970	PF00153	Mitochondrial carrier protein	36	119	7.5e-15	88.16	α-helix	0.880952	0	0.119048
celegans	Q17970	PF00153	Mitochondrial carrier protein	131	217	9.5e-17	90.04	α-helix	0.908046	0	0.091954
celegans	Q17970	PF00153	Mitochondrial carrier protein	233	309	0.0016	85.15	α-helix	0.909091	0	0.0909091
celegans	Q9GRZ0	PF03271	EB1-like C-terminal motif	128	166	3.6e-10	94.48	α-helix	0.871795	0	0.128205
celegans	O45224	PF07735	F-box associated	174	239	5e-10	88.86	α-helix & β-sheet	0.333333	0.212121	0.454545
celegans	Q95YB6	PF03762	Vitelline membrane outer layer protein I (VOMI)	24	196	2.5e-46	86.61	β-sheet	0	0.491329	0.508671
celegans	Q9N3J7	PF07735	F-box associated	186	245	1.3e-12	93.17	α-helix	0.316667	0.2	0.483333
celegans	Q9N3J7	PF00646	F-box domain	6	46	0.034	88.27	α-helix	0.780488	0	0.219512
celegans	Q6BES2	PF01549	ShK domain-like	75	113	1.2e-05	86.14	α-helix	0.461538	0.0512821	0.487179
celegans	Q6BES2	PF01549	ShK domain-like	21	58	1.7e-06	87.65	α-helix	0.421053	0	0.578947
celegans	O02260	PF00648	Calpain family cysteine protease	58	350	2.2e-40	88.06	α-helix & β-sheet	0.307167	0.25256	0.440273
celegans	Q8WTK1	PF01490	Transmembrane amino acid transporter protein	50	451	4.5e-41	85.82	α-helix	0.830846	0	0.169154
celegans	G5ECH3	PF02932	Neurotransmitter-gated ion-channel transmembrane region	473	575	1.1e-29	88.42	α-helix	0.864078	0	0.135922
celegans	G5ECH3	PF02931	Neurotransmitter-gated ion-channel ligand binding domain	252	465	3e-44	91.45	β-sheet	0.0560748	0.476636	0.46729
celegans	O16771	PF12078	Domain of unknown function (DUF3557)	187	327	3.1e-36	87.71	α-helix & β-sheet	0.304965	0.304965	0.390071
celegans	Q95XR9	PF00635	MSP (Major sperm protein) domain	10	109	1.9e-12	95.39	β-sheet	0.08	0.5	0.42
celegans	Q9XXD3	PF10917	Fungus-induced protein	1	45	3e-18	64.38	α-helix	0.377778	0	0.622222
celegans	Q9XVN3	PF12796	Ankyrin repeats (3 copies)	557	641	2.4e-14	94.34	α-helix	0.611765	0.0235294	0.364706
celegans	Q9XVN3	PF00018	SH3 domain	691	737	2.9e-08	89.88	β-sheet	0	0.489362	0.510638
celegans	P91387	PF21320	Rv2258c-like winged HTH domain	17	88	7.5e-07	97.25	α-helix	0.597222	0.125	0.277778
celegans	P91387	PF13847	Methyltransferase domain	164	281	1.1e-21	96.73	α-helix & β-sheet	0.322034	0.29661	0.381356
celegans	Q9TZM5	PF00917	MATH domain	14	125	1.5e-19	91.61	β-sheet	0.125	0.5625	0.3125
celegans	Q9TZM5	PF00651	BTB/POZ domain	141	238	9.6e-20	94.57	α-helix	0.602041	0.132653	0.265306
celegans	H2L2K4	PF10321	Serpentine type 7TM GPCR chemoreceptor Srt	4	306	1.4e-93	92.79	α-helix	0.792079	0.019802	0.188119
celegans	Q86MH2	PF07735	F-box associated	192	255	4.3e-08	80.37	α-helix & β-sheet	0.390625	0.203125	0.40625
celegans	Q86MH2	PF00646	F-box domain	6	46	0.0079	90.46	α-helix	0.780488	0	0.219512
celegans	P91130	PF00378	Enoyl-CoA hydratase/isomerase	38	241	9.2e-24	97.44	α-helix	0.558824	0.181373	0.259804
celegans	O17003	PF04112	Mak10 subunit, NatC N(alpha)-terminal acetyltransferase	28	112	1.7e-08	91	α-helix	0.435294	0.0117647	0.552941
celegans	P91346	PF02460	Patched family	51	878	3e-246	87.04	α-helix	0.609903	0.126812	0.263285
celegans	O16405	PF01579	Domain of unknown function (DUF19)	34	198	1.3e-36	87.23	α-helix	0.781818	0	0.218182
celegans	H2L0A7	PF04435	Domain of unknown function (DUF545)	14	114	3.4e-14	91.27	α-helix	0.60396	0.148515	0.247525
celegans	Q23360	PF08264	Anticodon-binding domain of tRNA ligase	691	834	2.4e-22	92.11	α-helix	0.805556	0	0.194444
celegans	Q23360	PF00133	tRNA synthetases class I (I, L, M and V)	43	641	2.1e-103	91.37	α-helix & β-sheet	0.402337	0.232053	0.365609
celegans	G5EF25	PF00320	GATA zinc finger	114	147	1.8e-05	85.4	α-helix	0.294118	0.176471	0.529412
celegans	Q8IU09	PF01467	Cytidylyltransferase-like	50	175	2.8e-21	96.68	α-helix & β-sheet	0.388889	0.230159	0.380952
celegans	Q20179	PF00102	Protein-tyrosine phosphatase	225	454	8.8e-49	94	α-helix & β-sheet	0.391304	0.291304	0.317391
celegans	Q95XB6	PF01827	FTH domain	154	297	1.9e-34	87.32	α-helix & β-sheet	0.402778	0.215278	0.381944
celegans	Q95XB6	PF00646	F-box domain	29	69	0.0016	81.06	α-helix	0.731707	0	0.268293
celegans	Q9GZI0	PF07001	BAT2 N-terminus	13	135	3.5e-12	56.75	Coil	0.0487805	0	0.95122
celegans	H8W3X2	PF10318	Serpentine type 7TM GPCR chemoreceptor Srh	7	307	2.8e-40	92.64	α-helix	0.810631	0.0365449	0.152824
celegans	Q23628	PF01391	Collagen triple helix repeat (20 copies)	172	227	1.6e-06	55	Coil	0	0	1
celegans	Q23628	PF01484	Nematode cuticle collagen N-terminal domain	9	57	1.9e-10	91.77	α-helix	1	0	0
celegans	Q5WRL8	PF10325	Serpentine type 7TM GPCR chemoreceptor Srz	23	279	1.7e-60	84.78	α-helix	0.902724	0	0.0972763
celegans	O45615	PF10325	Serpentine type 7TM GPCR chemoreceptor Srz	27	290	3.5e-77	84.2	α-helix	0.943182	0	0.0568182
celegans	Q18501	PF00018	SH3 domain	487	525	0.095	90.47	β-sheet	0	0.564103	0.435897
celegans	Q8IAA2	PF02099	Josephin	12	140	3.6e-17	84.58	α-helix & β-sheet	0.310078	0.24031	0.449612
celegans	O45705	PF05050	Methyltransferase FkbM domain	90	245	1.5e-21	92.73	α-helix & β-sheet	0.371795	0.301282	0.326923
celegans	Q18020	PF00026	Eukaryotic aspartyl protease	71	427	5e-66	89.52	β-sheet	0.168067	0.420168	0.411765
celegans	P34368	PF13833	EF-hand domain pair	138	185	38	83.15	α-helix	0.604167	0.0416667	0.354167
celegans	P34368	PF13499	EF-hand domain pair	50	112	6.8e-11	86.59	α-helix	0.619048	0.0952381	0.285714
celegans	O62488	PF03125	Sre G protein-coupled chemoreceptor	1	364	2.8e-130	84.89	α-helix	0.730769	0.032967	0.236264
celegans	G5EBQ8	PF23000	Chitin synthase N-terminal putative transporter domain	110	376	1.1e-13	85.92	α-helix	0.782772	0.0411985	0.17603
celegans	G5EBQ8	PF03142	Chitin synthase	861	1091	2.2e-23	90.02	α-helix	0.662338	0.160173	0.177489
celegans	G2TRV3	PF06887	Protein of unknown function (DUF1265)	294	340	8.5e-24	85.12	α-helix	0.893617	0	0.106383
celegans	O44656	PF00067	Cytochrome P450	26	493	3e-90	94.21	α-helix	0.587607	0.0982906	0.314103
celegans	Q9XUR6	PF02214	BTB/POZ domain	22	112	3.2e-14	89.82	α-helix	0.549451	0.164835	0.285714
celegans	Q21049	PF00536	SAM domain (Sterile alpha motif)	867	929	0.014	90.86	α-helix	0.746032	0.031746	0.222222
celegans	Q21049	PF00536	SAM domain (Sterile alpha motif)	952	1014	2.2e-06	96.18	α-helix	0.746032	0	0.253968
celegans	Q21049	PF07647	SAM domain (Sterile alpha motif)	1039	1071	0.27	97.39	α-helix	0.69697	0	0.30303
celegans	Q9XUP2	PF07914	Uncharacterized oxidoreductase dhs-27	8	417	1.8e-166	91.43	α-helix	0.54878	0.131707	0.319512
celegans	Q965N0	PF05823	Nematode fatty acid retinoid binding protein (Gp-FAR-1)	53	193	8.2e-09	74.8	α-helix	0.787234	0	0.212766
celegans	O45478	PF10318	Serpentine type 7TM GPCR chemoreceptor Srh	6	313	3.4e-39	90.44	α-helix	0.782468	0.0324675	0.185065
celegans	O16913	PF10326	Serpentine type 7TM GPCR chemoreceptor Str	13	312	2.6e-88	87.98	α-helix	0.776667	0.0966667	0.126667
celegans	G5EG48	PF10318	Serpentine type 7TM GPCR chemoreceptor Srh	24	205	1.8e-05	54.33	α-helix	0.824176	0	0.175824
celegans	V6CJ59	PF02408	CUB-like domain	25	141	6.4e-22	94.82	β-sheet	0.025641	0.504274	0.470085
celegans	Q19753	PF03914	CBF/Mak21 family	443	666	2.4e-25	74.66	α-helix	0.450893	0.00892857	0.540179
celegans	Q965W2	PF00104	Ligand-binding domain of nuclear hormone receptor	178	389	4.7e-27	93.87	α-helix	0.745283	0.0330189	0.221698
celegans	Q965W2	PF00105	Zinc finger, C4 type (two domains)	23	90	6.5e-18	92.15	α-helix	0.352941	0.117647	0.529412
celegans	Q9XX41	PF03762	Vitelline membrane outer layer protein I (VOMI)	23	195	3e-54	87.16	β-sheet	0	0.508671	0.491329
celegans	Q93695	PF02798	Glutathione S-transferase, N-terminal domain	5	75	3.6e-08	97.17	α-helix & β-sheet	0.43662	0.253521	0.309859
celegans	Q93695	PF14497	Glutathione S-transferase, C-terminal domain	117	204	2.5e-12	97.92	α-helix	0.75	0	0.25
celegans	Q18581	PF01401	Angiotensin-converting enzyme	176	764	1.3e-178	94.18	α-helix	0.663837	0.0390492	0.297114
celegans	O44847	PF02752	Arrestin (or S-antigen), C-terminal domain	148	270	3e-12	85.35	β-sheet	0	0.642276	0.357724
celegans	O44847	PF00339	Arrestin (or S-antigen), N-terminal domain	50	124	0.00036	91.99	β-sheet	0	0.586667	0.413333
celegans	G5EBP3	PF10318	Serpentine type 7TM GPCR chemoreceptor Srh	11	314	2.8e-93	90.02	α-helix	0.825658	0.0328947	0.141447
celegans	P54412	PF00647	Elongation factor 1 gamma, conserved domain	238	343	2.1e-42	90.27	α-helix & β-sheet	0.377358	0.273585	0.349057
celegans	P54412	PF00043	Glutathione S-transferase, C-terminal domain	92	176	2e-08	95.89	α-helix	0.741176	0	0.258824
celegans	Q19974	PF08159	NUC153 domain	491	514	2.7e-06	80.13	α-helix	0.625	0	0.375
celegans	O62389	PF00104	Ligand-binding domain of nuclear hormone receptor	196	390	5.1e-07	89.81	α-helix	0.707692	0.0461538	0.246154
celegans	O62389	PF00105	Zinc finger, C4 type (two domains)	29	96	3.1e-24	94.01	α-helix	0.352941	0.117647	0.529412
celegans	P41977	PF02777	Iron/manganese superoxide dismutases, C-terminal domain	112	212	2.2e-31	98.68	α-helix & β-sheet	0.49505	0.237624	0.267327
celegans	P41977	PF00081	Iron/manganese superoxide dismutases, alpha-hairpin domain	25	106	9.5e-30	98.41	α-helix	0.719512	0.0121951	0.268293
celegans	G5EEV0	PF00581	Rhodanese-like domain	174	259	4e-05	95.39	α-helix & β-sheet	0.476744	0.209302	0.313953
celegans	G5EEV0	PF00581	Rhodanese-like domain	298	405	3.6e-09	95.9	α-helix	0.425926	0.194444	0.37963
celegans	Q27507	PF00067	Cytochrome P450	27	483	8.6e-104	94.08	α-helix	0.586433	0.0875274	0.326039
celegans	O01965	PF01485	IBR domain, a half RING-finger domain	195	255	6.8e-13	95.19	α-helix & β-sheet	0.229508	0.229508	0.540984
celegans	O01965	PF22191	IBR domain	277	318	2e-12	90.93	β-sheet	0.047619	0.309524	0.642857
celegans	O01965	PF19422	Ariadne domain	341	453	1.7e-09	92.7	α-helix	0.884956	0.00884956	0.106195
celegans	O01965	PF21235	E3 ubiquitin-protein ligase ARIH1, UBA-like domain	61	100	7.2e-14	95.5	α-helix	0.85	0	0.15
celegans	O44643	PF10328	Serpentine type 7TM GPCR chemoreceptor Srx	13	272	6e-68	92.05	α-helix	0.880769	0.0307692	0.0884615
celegans	P34886	PF00858	Amiloride-sensitive sodium channel	100	695	1.2e-88	85.42	α-helix & β-sheet	0.333893	0.253356	0.412752
celegans	P34886	PF22214	Mechanosensory ion channel subunit mec-4/10 cytosolic domain	37	98	3.2e-05	52.32	α-helix	0.354839	0	0.645161
celegans	O45466	PF00112	Papain family cysteine protease	84	322	6.9e-59	95.98	α-helix & β-sheet	0.284519	0.271967	0.443515
celegans	Q9XVP0	PF00203	Ribosomal protein S19	49	134	1.6e-26	92.51	α-helix & β-sheet	0.348837	0.22093	0.430233
celegans	O16745	PF07735	F-box associated	177	242	7.8e-14	83.48	α-helix	0.393939	0.166667	0.439394
celegans	O16745	PF00646	F-box domain	6	40	0.04	93.04	α-helix	0.857143	0	0.142857
celegans	H2KYX6	PF00753	Metallo-beta-lactamase superfamily	293	400	2.4e-06	96.32	β-sheet	0.194444	0.351852	0.453704
celegans	G5ED97	PF01585	G-patch domain	605	649	3.2e-06	65.19	Coil	0.2	0.0444444	0.755556
celegans	G5ED97	PF04818	CID domain	120	236	2.2e-10	90.78	α-helix	0.82906	0	0.17094
celegans	Q23680	PF01990	ATP synthase (F/14-kDa) subunit	11	109	3e-25	92.39	α-helix & β-sheet	0.40404	0.212121	0.383838
celegans	Q9GZH9	PF01549	ShK domain-like	303	336	0.33	90.9	α-helix	0.382353	0	0.617647
celegans	Q9GZH9	PF01549	ShK domain-like	348	386	0.0019	92.73	α-helix	0.410256	0.0512821	0.538462
celegans	Q18852	PF09752	Alpha/beta hydrolase domain containing 18	26	372	3.5e-146	96.75	α-helix	0.512968	0.181556	0.305476
celegans	Q17853	PF00069	Protein kinase domain	33	236	2.2e-05	92.98	α-helix & β-sheet	0.348039	0.25	0.401961
celegans	Q9U3D4	PF14360	PAP2 superfamily C-terminal	328	400	2e-20	94.29	α-helix	0.780822	0	0.219178
celegans	O45444	PF00092	von Willebrand factor type A domain	60	243	6.1e-25	94.55	α-helix & β-sheet	0.423913	0.206522	0.369565
celegans	O16436	PF13246	Cation transport ATPase (P-type)	440	558	7.9e-18	76.23	α-helix & β-sheet	0.310924	0.386555	0.302521
celegans	O16436	PF00689	Cation transporting ATPase, C-terminus	827	1034	4.3e-38	88	α-helix	0.658654	0.0192308	0.322115
celegans	O16436	PF00122	E1-E2 ATPase	163	358	3.2e-37	81.38	α-helix & β-sheet	0.47449	0.244898	0.280612
celegans	O16436	PF00690	Cation transporter/ATPase, N-terminus	40	115	1.3e-09	83.42	α-helix	0.644737	0	0.355263
celegans	O16436	PF00702	haloacid dehalogenase-like hydrolase	615	757	4.8e-10	82.93	α-helix & β-sheet	0.426573	0.216783	0.356643
celegans	Q9U1Y2	PF00642	Zinc finger C-x8-C-x5-C-x3-H type (and similar)	96	114	0.25	79.79	Coil	0.157895	0.0526316	0.789474
celegans	Q9U1Y2	PF00642	Zinc finger C-x8-C-x5-C-x3-H type (and similar)	130	154	3.7e-06	84.22	α-helix	0.36	0.08	0.56
celegans	Q19498	PF13347	MFS/sugar transport protein	40	475	3e-23	88.95	α-helix	0.811927	0	0.188073
celegans	D5MCS8	PF10320	Serpentine type 7TM GPCR chemoreceptor Srsx	40	219	0.015	91.88	α-helix	0.844444	0.0222222	0.133333
celegans	Q93510	PF15335	Caspase activity and apoptosis inhibitor 1	14	74	0.016	92.54	α-helix	0.803279	0	0.196721
celegans	Q09268	PF00097	Zinc finger, C3HC4 type (RING finger)	41	81	0.00061	91.74	α-helix & β-sheet	0.243902	0.268293	0.487805
celegans	Q21815	PF01150	GDA1/CD39 (nucleoside phosphatase) family	36	473	1.2e-166	91.84	α-helix & β-sheet	0.40411	0.253425	0.342466
celegans	O45804	PF03436	Domain of unknown function (DUF281)	181	209	0.008	34.23	Coil	0.0344828	0	0.965517
celegans	Q8STF6	PF00640	Phosphotyrosine interaction domain (PTB/PID)	36	172	3.2e-25	90	α-helix & β-sheet	0.335766	0.372263	0.291971
celegans	Q09251	PF13639	Ring finger domain	324	358	0.005	84.35	α-helix & β-sheet	0.285714	0.257143	0.457143
celegans	V6CJI9	PF00102	Protein-tyrosine phosphatase	284	512	1.7e-68	95.49	α-helix & β-sheet	0.31441	0.262009	0.423581
celegans	Q95NM6	PF01223	DNA/RNA non-specific endonuclease	66	291	5e-59	98.44	α-helix & β-sheet	0.261062	0.30531	0.433628
celegans	Q17404	PF00201	UDP-glucoronosyl and UDP-glucosyl transferase	30	529	1.8e-50	93.03	α-helix	0.554	0.116	0.33
celegans	Q21897	PF03762	Vitelline membrane outer layer protein I (VOMI)	19	82	0.044	82.56	β-sheet	0	0.4375	0.5625
celegans	Q21897	PF03762	Vitelline membrane outer layer protein I (VOMI)	89	173	0.0001	87.92	β-sheet	0	0.494118	0.505882
celegans	Q9U2D4	PF06542	Regulator protein PHA-1	51	430	6e-140	85.16	α-helix & β-sheet	0.410526	0.247368	0.342105
celegans	O01852	PF03269	Caenorhabditis protein of unknown function, DUF268	186	360	1.1e-87	97.3	α-helix & β-sheet	0.291429	0.331429	0.377143
celegans	O61930	PF01697	Glycosyltransferase family 92	183	406	7.4e-41	93.7	α-helix & β-sheet	0.294643	0.357143	0.348214
celegans	O45565	PF10316	Serpentine type 7TM GPCR chemoreceptor Srbc	1	272	1e-97	85.65	α-helix	0.838235	0	0.161765
celegans	H2L034	PF06472	ABC transporter transmembrane region 2	24	292	1.9e-45	91.1	α-helix	0.95539	0	0.0446097
celegans	H2L034	PF00005	ABC transporter	398	541	1.6e-12	88.71	α-helix & β-sheet	0.354167	0.215278	0.430556
celegans	O61952	PF03567	Sulfotransferase family	48	287	3.9e-51	91.92	α-helix	0.583333	0.0791667	0.3375
celegans	Q10920	PF18265	Nas2 N_terminal domain	8	81	2.4e-20	93.94	α-helix	0.72973	0.027027	0.243243
celegans	Q10920	PF17820	PDZ domain	110	165	0.0015	91.33	α-helix & β-sheet	0.285714	0.339286	0.375
celegans	Q23564	PF00092	von Willebrand factor type A domain	43	228	9.6e-25	93.54	α-helix & β-sheet	0.403226	0.22043	0.376344
celegans	Q9N4K0	PF04418	Domain of unknown function (DUF543)	10	73	2.9e-18	76.69	α-helix	0.890625	0	0.109375
celegans	Q19302	PF00466	Ribosomal protein L10	18	119	4.1e-15	90.93	α-helix	0.519608	0.186275	0.294118
celegans	Q19302	PF17777	Insertion domain in 60S ribosomal protein L10P	126	196	9.1e-23	95.15	α-helix & β-sheet	0.28169	0.323944	0.394366
celegans	Q17675	PF07690	Major Facilitator Superfamily	29	375	4.7e-18	88.54	α-helix	0.821326	0.00576369	0.172911
celegans	Q9BKZ7	PF00651	BTB/POZ domain	10	103	7.6e-16	92.19	α-helix	0.531915	0.148936	0.319149
celegans	C0Z3L5	PF14625	Lustrin, cysteine-rich repeated domain	286	329	3.2e-05	79.26	β-sheet	0.0681818	0.340909	0.590909
celegans	C0Z3L5	PF14625	Lustrin, cysteine-rich repeated domain	392	434	0.0037	77.57	β-sheet	0.0697674	0.302326	0.627907
celegans	C0Z3L5	PF14625	Lustrin, cysteine-rich repeated domain	810	853	5.2e-06	81.99	β-sheet	0.0681818	0.386364	0.545455
celegans	C0Z3L5	PF14625	Lustrin, cysteine-rich repeated domain	497	540	1.7e-08	82	β-sheet	0	0.204545	0.795455
celegans	C0Z3L5	PF14625	Lustrin, cysteine-rich repeated domain	1453	1492	0.0048	80.4	β-sheet	0.15	0.35	0.5
celegans	C0Z3L5	PF14625	Lustrin, cysteine-rich repeated domain	602	644	0.19	70.28	β-sheet	0.0697674	0.255814	0.674419
celegans	C0Z3L5	PF14625	Lustrin, cysteine-rich repeated domain	918	962	2.2e-06	81.93	β-sheet	0.0666667	0.288889	0.644444
celegans	C0Z3L5	PF14625	Lustrin, cysteine-rich repeated domain	1240	1282	5.4e-06	79.47	β-sheet	0.0697674	0.255814	0.674419
celegans	C0Z3L5	PF14625	Lustrin, cysteine-rich repeated domain	1555	1596	0.0031	70.2	β-sheet	0	0.357143	0.642857
celegans	C0Z3L5	PF14625	Lustrin, cysteine-rich repeated domain	1131	1176	8.6e-08	73.47	β-sheet	0	0.282609	0.717391
celegans	C0Z3L5	PF14625	Lustrin, cysteine-rich repeated domain	708	747	0.013	78.15	β-sheet	0	0.425	0.575
celegans	C0Z3L5	PF00014	Kunitz/Bovine pancreatic trypsin inhibitor domain	651	702	4.8e-10	82.8	β-sheet	0.115385	0.326923	0.557692
celegans	C0Z3L5	PF00014	Kunitz/Bovine pancreatic trypsin inhibitor domain	861	912	1.7e-14	85.9	β-sheet	0.173077	0.326923	0.5
celegans	C0Z3L5	PF00014	Kunitz/Bovine pancreatic trypsin inhibitor domain	1601	1652	3.4e-13	87.07	α-helix & β-sheet	0.211538	0.288462	0.5
celegans	C0Z3L5	PF00014	Kunitz/Bovine pancreatic trypsin inhibitor domain	336	386	8.7e-12	83.46	β-sheet	0.137255	0.333333	0.529412
celegans	C0Z3L5	PF00014	Kunitz/Bovine pancreatic trypsin inhibitor domain	76	127	1.1e-10	82.62	β-sheet	0.173077	0.288462	0.538462
celegans	C0Z3L5	PF00014	Kunitz/Bovine pancreatic trypsin inhibitor domain	231	282	2.8e-11	78.16	β-sheet	0.134615	0.326923	0.538462
celegans	C0Z3L5	PF00014	Kunitz/Bovine pancreatic trypsin inhibitor domain	1288	1338	1e-12	85.59	β-sheet	0.137255	0.333333	0.529412
celegans	C0Z3L5	PF00014	Kunitz/Bovine pancreatic trypsin inhibitor domain	1182	1234	1.9e-13	84.04	β-sheet	0.188679	0.320755	0.490566
celegans	C0Z3L5	PF00014	Kunitz/Bovine pancreatic trypsin inhibitor domain	440	490	3e-13	84.72	β-sheet	0.176471	0.294118	0.529412
celegans	C0Z3L5	PF00014	Kunitz/Bovine pancreatic trypsin inhibitor domain	1077	1127	1.2e-13	83.14	β-sheet	0.196078	0.294118	0.509804
celegans	C0Z3L5	PF00014	Kunitz/Bovine pancreatic trypsin inhibitor domain	1396	1447	1.1e-09	80.68	β-sheet	0.192308	0.326923	0.480769
celegans	C0Z3L5	PF00014	Kunitz/Bovine pancreatic trypsin inhibitor domain	754	804	1.7e-08	80.32	β-sheet	0.156863	0.333333	0.509804
celegans	C0Z3L5	PF00014	Kunitz/Bovine pancreatic trypsin inhibitor domain	1499	1549	1.6e-11	83.54	β-sheet	0.176471	0.294118	0.529412
celegans	C0Z3L5	PF00014	Kunitz/Bovine pancreatic trypsin inhibitor domain	546	596	2.2e-12	84.68	β-sheet	0.176471	0.333333	0.490196
celegans	C0Z3L5	PF00014	Kunitz/Bovine pancreatic trypsin inhibitor domain	982	1025	3e-11	85.11	β-sheet	0.136364	0.386364	0.477273
celegans	C0Z3L5	PF00014	Kunitz/Bovine pancreatic trypsin inhibitor domain	131	181	1.8e-11	81.28	β-sheet	0.176471	0.333333	0.490196
celegans	Q09412	PF02597	ThiS family	6	84	8.5e-09	95.74	α-helix & β-sheet	0.303797	0.341772	0.35443
celegans	Q23384	PF00795	Carbon-nitrogen hydrolase	3	272	1.4e-56	97.9	α-helix & β-sheet	0.337037	0.325926	0.337037
celegans	P49594	PF00481	Protein phosphatase 2C	162	417	1.9e-63	96.29	α-helix & β-sheet	0.386719	0.285156	0.328125
celegans	P90786	PF02171	Piwi domain	500	809	2.6e-77	92.95	α-helix & β-sheet	0.387097	0.258065	0.354839
celegans	P90786	PF02170	PAZ domain	230	353	1.4e-22	90.35	α-helix & β-sheet	0.33871	0.290323	0.370968
celegans	Q20193	PF00069	Protein kinase domain	10	166	1.4e-21	92.68	α-helix & β-sheet	0.299363	0.375796	0.324841
celegans	Q95QG8	PF00533	BRCA1 C Terminus (BRCT) domain	353	430	1.3e-07	91.58	α-helix	0.397436	0.192308	0.410256
celegans	Q95QG8	PF03031	NLI interacting factor-like phosphatase	145	284	7.8e-20	91.94	α-helix & β-sheet	0.242857	0.271429	0.485714
celegans	Q9TYP1	PF08241	Methyltransferase domain	100	197	1.3e-19	97.03	α-helix & β-sheet	0.377551	0.306122	0.316327
celegans	Q86D23	PF10324	Serpentine type 7TM GPCR chemoreceptor Srw	21	338	1.7e-61	82.04	α-helix	0.72327	0.0503145	0.226415
celegans	O45352	PF13417	Glutathione S-transferase, N-terminal domain	30	104	5.6e-11	97.51	α-helix & β-sheet	0.453333	0.213333	0.333333
celegans	O45352	PF00043	Glutathione S-transferase, C-terminal domain	132	224	0.044	95.65	α-helix	0.645161	0	0.354839
celegans	Q9TZL8	PF00365	Phosphofructokinase	436	722	5.1e-86	94.81	α-helix	0.456446	0.191638	0.351916
celegans	Q9TZL8	PF00365	Phosphofructokinase	48	353	2.5e-97	95.09	α-helix	0.5	0.179739	0.320261
celegans	Q95YD1	PF00120	Glutamine synthetase, catalytic domain	120	367	4.5e-12	96.78	α-helix & β-sheet	0.379032	0.201613	0.419355
celegans	O44869	PF07735	F-box associated	195	257	7e-13	93	α-helix & β-sheet	0.396825	0.206349	0.396825
celegans	Q19514	PF01484	Nematode cuticle collagen N-terminal domain	12	60	1.5e-05	76.67	α-helix	1	0	0
celegans	Q19514	PF01391	Collagen triple helix repeat (20 copies)	181	238	1.7e-07	64.77	Coil	0	0.0517241	0.948276
celegans	Q19514	PF01391	Collagen triple helix repeat (20 copies)	252	305	0.00032	63.88	Coil	0	0.0555556	0.944444
celegans	Q9NAF4	PF07679	Immunoglobulin I-set domain	60	146	4e-09	94.68	β-sheet	0	0.62069	0.37931
celegans	O44577	PF00104	Ligand-binding domain of nuclear hormone receptor	222	410	4.1e-08	93.29	α-helix	0.746032	0.042328	0.21164
celegans	O44577	PF00105	Zinc finger, C4 type (two domains)	5	73	7e-17	93.01	α-helix	0.347826	0.101449	0.550725
celegans	O01301	PF00651	BTB/POZ domain	142	239	1.2e-06	94.8	α-helix	0.520408	0.132653	0.346939
celegans	Q9N534	PF03109	ABC1 atypical kinase-like domain	174	394	1.1e-25	86.12	α-helix & β-sheet	0.547511	0.230769	0.221719
celegans	Q95ZS1	PF12796	Ankyrin repeats (3 copies)	64	149	4e-12	96.22	α-helix	0.581395	0	0.418605
celegans	Q95ZS1	PF12796	Ankyrin repeats (3 copies)	199	280	0.0001	94.67	α-helix	0.54878	0.0243902	0.426829
celegans	O17376	PF01674	Lipase (class 2)	65	275	4.1e-72	93.9	α-helix	0.374408	0.199052	0.42654
celegans	Q18923	PF00001	7 transmembrane receptor (rhodopsin family)	42	287	3.6e-09	89.96	α-helix	0.841463	0	0.158537
celegans	O01446	PF00105	Zinc finger, C4 type (two domains)	10	80	4e-15	92.87	α-helix	0.338028	0.112676	0.549296
celegans	O01446	PF00104	Ligand-binding domain of nuclear hormone receptor	191	345	4.1e-08	90.47	α-helix	0.774194	0	0.225806
celegans	Q8WR51	PF10250	GDP-fucose protein O-fucosyltransferase	43	394	8.1e-39	96.25	α-helix & β-sheet	0.411932	0.213068	0.375
celegans	O45376	PF03567	Sulfotransferase family	48	287	2.7e-42	90.06	α-helix	0.608333	0.0833333	0.308333
celegans	Q22982	PF10321	Serpentine type 7TM GPCR chemoreceptor Srt	4	311	2.9e-107	91.83	α-helix	0.801948	0.0227273	0.175325
celegans	O16992	PF00755	Choline/Carnitine o-acyltransferase	151	729	5.6e-140	96.28	α-helix	0.493955	0.158895	0.34715
celegans	Q9U3D5	PF12874	Zinc-finger of C2H2 type	239	260	45	70.68	α-helix & β-sheet	0.454545	0.227273	0.318182
celegans	O45926	PF00134	Cyclin, N-terminal domain	34	159	1.3e-36	96.3	α-helix	0.714286	0	0.285714
celegans	O45926	PF02984	Cyclin, C-terminal domain	161	290	8.1e-14	95.15	α-helix	0.776923	0.0153846	0.207692
celegans	O17167	PF13520	Amino acid permease	29	491	1.4e-46	88.51	α-helix	0.766739	0.0215983	0.211663
celegans	O17167	PF13906	C-terminus of AA_permease	507	557	1.7e-18	88.44	α-helix	0.823529	0	0.176471
celegans	Q21922	PF00201	UDP-glucoronosyl and UDP-glucosyl transferase	33	483	3.2e-52	92.09	α-helix	0.478936	0.126386	0.394678
celegans	Q8MQ13	PF02214	BTB/POZ domain	11	73	1.3e-05	96.43	α-helix & β-sheet	0.380952	0.238095	0.380952
celegans	O45561	PF01827	FTH domain	129	270	1.4e-39	89.91	α-helix & β-sheet	0.450704	0.253521	0.295775
celegans	O45561	PF00646	F-box domain	11	49	0.04	75.58	α-helix	0.820513	0	0.179487
celegans	Q7KPW7	PF00687	Ribosomal protein L1p/L10e family	136	316	8.3e-08	90.34	α-helix & β-sheet	0.342541	0.270718	0.38674
celegans	Q9N327	PF00314	Thaumatin family	24	234	6.7e-64	94.83	β-sheet	0.137441	0.331754	0.530806
celegans	I2HAL4	PF07735	F-box associated	54	115	5.4e-09	84.57	α-helix & β-sheet	0.33871	0.258065	0.403226
celegans	P91988	PF02441	Flavoprotein	44	223	3.4e-28	95.16	α-helix & β-sheet	0.477778	0.211111	0.311111
celegans	O01513	PF01479	S4 domain	108	152	3.9e-07	95.38	α-helix	0.466667	0.155556	0.377778
celegans	O01513	PF00163	Ribosomal protein S4/S9 N-terminal domain	4	93	1.1e-06	91.52	α-helix	0.688889	0	0.311111
celegans	O01447	PF10318	Serpentine type 7TM GPCR chemoreceptor Srh	16	311	1.4e-94	93.26	α-helix	0.773649	0.0574324	0.168919
celegans	P98061	PF01400	Astacin (Peptidase family M12A)	130	319	1.8e-58	92.13	α-helix	0.305263	0.168421	0.526316
celegans	Q9XX07	PF10324	Serpentine type 7TM GPCR chemoreceptor Srw	40	335	9.8e-72	81.18	α-helix	0.793919	0.0608108	0.14527
celegans	O17405	PF13918	PLD-like domain	299	461	3.6e-23	96.3	α-helix & β-sheet	0.404908	0.282209	0.312883
celegans	Q9NA49	PF08277	PAN-like domain	29	97	8.3e-17	92.02	β-sheet	0.188406	0.507246	0.304348
celegans	Q9XWX3	PF00188	Cysteine-rich secretory protein family	28	162	6.3e-07	85.61	α-helix & β-sheet	0.392593	0.244444	0.362963
celegans	Q18298	PF00024	PAN domain	317	390	1.5e-07	91.87	β-sheet	0.135135	0.418919	0.445946
celegans	Q18298	PF00024	PAN domain	148	219	8.9e-07	91.65	β-sheet	0.152778	0.486111	0.361111
celegans	Q18298	PF00024	PAN domain	50	135	0.33	84.34	β-sheet	0.197674	0.465116	0.337209
celegans	Q18298	PF00024	PAN domain	247	303	4.3e-05	87.65	α-helix & β-sheet	0.22807	0.421053	0.350877
celegans	Q18298	PF00024	PAN domain	424	495	0.0089	83.28	β-sheet	0.180556	0.347222	0.472222
celegans	H2FLL1	PF01442	Apolipoprotein A1/A4/E domain	615	834	0.0039	37.9	α-helix	0.836364	0	0.163636
celegans	H2FLL1	PF01442	Apolipoprotein A1/A4/E domain	336	423	86	36.91	α-helix	0.818182	0	0.181818
celegans	H2FLL1	PF01442	Apolipoprotein A1/A4/E domain	1074	1179	1	36.01	α-helix	0.95283	0	0.0471698
celegans	H2FLL1	PF01442	Apolipoprotein A1/A4/E domain	1214	1364	4.1	48.44	α-helix	0.860927	0	0.139073
celegans	H2FLL1	PF01442	Apolipoprotein A1/A4/E domain	150	325	0.053	43.37	α-helix	0.931818	0	0.0681818
celegans	O01664	PF00858	Amiloride-sensitive sodium channel	114	568	6.6e-92	89.18	α-helix & β-sheet	0.406593	0.254945	0.338462
celegans	P91182	PF00625	Guanylate kinase	283	464	1.4e-33	94.63	α-helix & β-sheet	0.43956	0.214286	0.346154
celegans	Q9U368	PF07914	Uncharacterized oxidoreductase dhs-27	10	422	1.2e-169	91.32	α-helix	0.549637	0.123487	0.326877
celegans	H2KZ07	PF00059	Lectin C-type domain	112	232	2.5e-09	87.89	α-helix & β-sheet	0.239669	0.297521	0.46281
celegans	O45889	PF03227	Gamma interferon inducible lysosomal thiol reductase (GILT)	36	142	5.4e-10	91.74	α-helix & β-sheet	0.542056	0.205607	0.252336
celegans	Q9XUL7	PF00059	Lectin C-type domain	202	316	4.6e-14	87.89	α-helix & β-sheet	0.217391	0.295652	0.486957
celegans	Q9XUL7	PF00059	Lectin C-type domain	42	147	8.1e-16	94.6	α-helix & β-sheet	0.235849	0.254717	0.509434
celegans	Q9XV32	PF01827	FTH domain	528	669	4.5e-27	92.23	α-helix & β-sheet	0.34507	0.309859	0.34507
celegans	Q95Y83	PF01245	Ribosomal protein L19	74	166	1.6e-11	95.3	β-sheet	0.139785	0.473118	0.387097
celegans	O62514	PF05721	Phytanoyl-CoA dioxygenase (PhyH)	40	260	1.9e-51	92	α-helix & β-sheet	0.262443	0.266968	0.470588
celegans	Q22984	PF10321	Serpentine type 7TM GPCR chemoreceptor Srt	3	311	3.4e-100	90.45	α-helix	0.812298	0.0226537	0.165049
celegans	G5EFY5	PF00046	Homeodomain	163	219	1e-16	95.75	α-helix	0.719298	0	0.280702
celegans	O18282	PF06229	FRG1-like domain	78	273	1.6e-70	82.29	α-helix & β-sheet	0.209184	0.331633	0.459184
celegans	Q9U3E6	PF05218	Protein of unknown function (DUF713)	733	920	8.5e-57	93.83	α-helix	0.808511	0	0.191489
celegans	Q20707	PF00335	Tetraspanin family	11	226	6.7e-23	84.41	α-helix	0.800926	0.00925926	0.189815
celegans	Q22017	PF01507	Phosphoadenosine phosphosulfate reductase family	328	484	8.1e-32	94.69	α-helix	0.382166	0.184713	0.433121
celegans	Q22017	PF00994	Probable molybdopterin binding domain	17	192	2.7e-26	95.63	α-helix & β-sheet	0.494318	0.210227	0.295455
celegans	Q9TYJ2	PF00917	MATH domain	42	96	1.4e-08	65.82	β-sheet	0.145455	0.436364	0.418182
celegans	Q9TYJ2	PF00651	BTB/POZ domain	115	213	2e-21	93.61	α-helix	0.565657	0.141414	0.292929
celegans	Q9GRU9	PF10318	Serpentine type 7TM GPCR chemoreceptor Srh	7	312	4.6e-92	90.28	α-helix	0.794118	0.0326797	0.173203
celegans	G5EEH0	PF02171	Piwi domain	619	982	3.1e-60	86.28	α-helix & β-sheet	0.357143	0.203297	0.43956
celegans	G5ECY2	PF00079	Serpin (serine protease inhibitor)	6	358	3.7e-83	92.27	α-helix & β-sheet	0.322946	0.339943	0.33711
celegans	Q9GYT3	PF04721	PNGase C-terminal domain, mannose-binding module PAW	78	161	8.4e-07	91.07	β-sheet	0	0.535714	0.464286
celegans	Q18810	PF00085	Thioredoxin	117	201	0.00017	89.86	α-helix & β-sheet	0.376471	0.305882	0.317647
celegans	O45102	PF03083	Sugar efflux transporter for intercellular exchange	121	205	1.2e-24	91.72	α-helix	0.835294	0	0.164706
celegans	O45102	PF03083	Sugar efflux transporter for intercellular exchange	7	92	6.8e-23	95.57	α-helix	0.860465	0	0.139535
celegans	O45510	PF01531	Glycosyl transferase family 11	127	325	1.5e-14	95.34	α-helix	0.472362	0.160804	0.366834
celegans	Q18902	PF13855	Leucine rich repeat	533	578	0.00016	91.55	Coil	0	0.195652	0.804348
celegans	Q18902	PF13855	Leucine rich repeat	408	446	0.008	90.12	Coil	0.153846	0.153846	0.692308
celegans	Q18902	PF13855	Leucine rich repeat	462	522	1.7e-07	90.68	β-sheet	0	0.213115	0.786885
celegans	Q18902	PF13855	Leucine rich repeat	217	274	0.00078	93.18	Coil	0.0862069	0.189655	0.724138
celegans	Q18902	PF13855	Leucine rich repeat	869	917	9e-06	85.67	β-sheet	0	0.204082	0.795918
celegans	Q18902	PF13855	Leucine rich repeat	583	642	1.5e-12	94.3	β-sheet	0	0.25	0.75
celegans	Q18902	PF13855	Leucine rich repeat	965	1018	0.00024	91.6	β-sheet	0.0740741	0.259259	0.666667
celegans	Q18902	PF13855	Leucine rich repeat	654	714	2.6e-07	91.87	β-sheet	0.0655738	0.311475	0.622951
celegans	Q18902	PF13855	Leucine rich repeat	289	346	1.2e-07	93.63	β-sheet	0	0.362069	0.637931
celegans	Q18902	PF13855	Leucine rich repeat	725	784	5.2e-06	94.01	β-sheet	0.0833333	0.216667	0.7
celegans	Q18902	PF13855	Leucine rich repeat	144	205	4.7e-06	92.59	Coil	0.0483871	0.145161	0.806452
celegans	Q1ZXS5	PF10366	Vacuolar sorting protein 39 domain 1	471	576	1.8e-27	90.21	α-helix	0.792453	0	0.207547
celegans	Q1ZXS5	PF10367	Vacuolar sorting protein 39 domain 2	811	918	2.1e-25	86.1	α-helix	0.592593	0.0740741	0.333333
celegans	Q1ZXS5	PF00780	CNH domain	27	302	1e-40	88.28	β-sheet	0.0253623	0.561594	0.413043
celegans	Q9NAM7	PF05721	Phytanoyl-CoA dioxygenase (PhyH)	8	255	3e-51	92.96	α-helix & β-sheet	0.322581	0.274194	0.403226
celegans	O17166	PF00431	CUB domain	301	406	3.5e-17	91.03	β-sheet	0	0.518868	0.481132
celegans	O17166	PF00059	Lectin C-type domain	41	146	5.1e-07	93.51	α-helix & β-sheet	0.207547	0.320755	0.471698
celegans	O17166	PF00059	Lectin C-type domain	170	276	3.1e-06	84.86	α-helix & β-sheet	0.224299	0.317757	0.457944
celegans	Q09415	PF01753	MYND finger	26	64	5.8e-07	95.95	α-helix	0.384615	0.128205	0.487179
celegans	Q17834	PF00704	Glycosyl hydrolases family 18	111	428	4.7e-82	93.1	α-helix & β-sheet	0.374214	0.267296	0.358491
celegans	Q3V5K2	PF10317	Serpentine type 7TM GPCR chemoreceptor Srd	20	310	2.6e-79	93.87	α-helix	0.797251	0.0618557	0.140893
celegans	O44706	PF00067	Cytochrome P450	26	487	7.3e-106	94.89	α-helix	0.580087	0.0909091	0.329004
celegans	Q7YWR1	PF07203	Protein of unknown function (DUF1412)	21	73	2.7e-29	52.43	α-helix	0.320755	0.113208	0.566038
celegans	Q95Q57	PF13905	Thioredoxin-like	26	120	9.8e-18	96.34	α-helix & β-sheet	0.431579	0.231579	0.336842
celegans	Q9BMK9	PF00654	Voltage gated chloride channel	107	521	3.3e-70	85.78	α-helix	0.679518	0.0240964	0.296386
celegans	Q9BMK9	PF00571	CBS domain	556	613	0.44	87.17	α-helix & β-sheet	0.362069	0.275862	0.362069
celegans	A0A0K3AR51	PF14429	C2 domain in Dock180 and Zizimin proteins	755	948	2e-35	82.56	β-sheet	0.0206186	0.412371	0.56701
celegans	A0A0K3AR51	PF20421	DHR-2, Lobe C	2203	2303	1.1e-20	86.01	α-helix	0.821782	0	0.178218
celegans	A0A0K3AR51	PF11878	Dedicator of cytokinesis C/D, N terminal	80	189	8.5e-22	78.02	α-helix	0.436364	0.127273	0.436364
celegans	A0A0K3AR51	PF20422	DHR-2, Lobe B	2074	2151	4.9e-08	75.92	β-sheet	0.0641026	0.371795	0.564103
celegans	A0A0K3AR51	PF06920	DHR-2, Lobe A	1855	2004	2.4e-20	84.82	α-helix	0.76	0.0133333	0.226667
celegans	G5EDU6	PF00096	Zinc finger, C2H2 type	189	212	0.31	90.91	α-helix	0.5	0.166667	0.333333
celegans	G5EDU6	PF00096	Zinc finger, C2H2 type	161	183	0.49	86.51	α-helix	0.478261	0.173913	0.347826
celegans	O17402	PF02932	Neurotransmitter-gated ion-channel transmembrane region	343	551	5.5e-29	74.31	α-helix	0.684211	0	0.315789
celegans	O17402	PF02931	Neurotransmitter-gated ion-channel ligand binding domain	132	302	4.9e-34	90.91	β-sheet	0.0818713	0.497076	0.421053
celegans	C8JQS0	PF01705	CX module	69	127	1e-14	82.34	β-sheet	0	0.440678	0.559322
celegans	E9P851	PF00168	C2 domain	145	232	3.3e-17	87.91	β-sheet	0.0340909	0.568182	0.397727
celegans	E9P851	PF00168	C2 domain	463	559	3.1e-17	87.63	β-sheet	0.0309278	0.639175	0.329897
celegans	E9P851	PF00168	C2 domain	315	407	5.9e-10	86.9	β-sheet	0	0.623656	0.376344
celegans	O17842	PF02117	Serpentine type 7TM GPCR chemoreceptor Sra	8	336	3.2e-38	88.82	α-helix	0.854103	0.0121581	0.133739
celegans	Q2L6V3	PF00917	MATH domain	158	270	2.1e-14	80.53	β-sheet	0.0973451	0.619469	0.283186
celegans	Q2L6V3	PF00917	MATH domain	296	405	3.7e-24	83.42	β-sheet	0.1	0.654545	0.245455
celegans	Q2L6V3	PF00917	MATH domain	440	552	2.7e-23	86.42	β-sheet	0.0973451	0.646018	0.256637
celegans	Q2L6V3	PF00917	MATH domain	575	686	2.2e-16	81.43	β-sheet	0.0982143	0.651786	0.25
celegans	Q2L6V3	PF00917	MATH domain	28	139	1.4e-09	70.81	β-sheet	0.107143	0.598214	0.294643
celegans	Q2L6V3	PF00917	MATH domain	707	817	2.4e-25	89.1	β-sheet	0.0990991	0.594595	0.306306
celegans	P90838	PF01139	tRNA-splicing ligase RtcB	68	505	4.7e-158	95.42	α-helix & β-sheet	0.408676	0.273973	0.317352
celegans	Q09EF7	PF15035	Ciliary rootlet component, centrosome cohesion	162	281	8.9e-28	77.01	α-helix	0.983333	0	0.0166667
celegans	Q9BL47	PF16070	Transmembrane protein family 132	356	698	2.1e-86	88.15	β-sheet	0.0495627	0.609329	0.341108
celegans	Q09581	PF00337	Galactoside-binding lectin	10	141	2.1e-33	96.4	β-sheet	0.0227273	0.613636	0.363636
celegans	Q09581	PF00337	Galactoside-binding lectin	156	288	1.3e-35	92.63	β-sheet	0	0.548872	0.451128
celegans	Q10010	PF03134	TB2/DP1, HVA22 family	18	94	4.1e-22	68.06	α-helix	0.857143	0	0.142857
celegans	Q18093	PF03839	Translocation protein Sec62	90	277	4.8e-58	68.43	α-helix	0.398936	0.138298	0.462766
celegans	O17991	PF00104	Ligand-binding domain of nuclear hormone receptor	127	314	5.9e-16	89.9	α-helix	0.723404	0.0159574	0.260638
celegans	O17991	PF00105	Zinc finger, C4 type (two domains)	6	71	7.4e-12	87.53	α-helix	0.348485	0.0909091	0.560606
celegans	H2L054	PF06678	Protein of unknown function (DUF1179)	2	107	3.4e-47	67.49	α-helix	0.254717	0	0.745283
celegans	Q9U3I0	PF03604	DNA directed RNA polymerase, 7 kDa subunit	21	52	2.8e-14	91.29	β-sheet	0	0.3125	0.6875
[truncated: 494,720+ more rows]

## Sheet: S3
Table S3 - Number of clusters following FoldSeek clustering and agglomerative clustering of the FoldSeek cluster representatives for each individual Pfam family
pfam_id	Num FoldSeek Clusters	Num Agglomerative Clusters
PF00560	7032	6542
PF01535	3635	2830
PF00096	2705	1708
PF00612	1077	1073
PF13885	122	92
PF01391	677	34
PF13634	37	30
PF05097	26	25
PF05498	32	22
PF15779	22	21
PF05710	22	21
PF05923	20	15
PF05287	15	15
PF11759	14	14
PF06758	14	14
PF08226	15	13
PF14672	17	12
PF15697	12	11
PF19221	37	11
PF00257	14	11
PF07816	10	10
PF15229	10	10
PF06623	19	10
PF07897	10	9
PF07142	29	9
PF16208	25	9
PF07054	13	9
PF00651	23	8
PF00418	14	8
PF21410	15	8
PF14650	16	8
PF04667	9	8
PF05904	10	7
PF05340	36	7
PF06273	8	7
PF00786	34	7
PF07990	10	7
PF14642	8	7
PF12440	11	7
PF15240	8	7
PF03057	10	7
PF00879	7	6
PF13266	8	6
PF01049	6	6
PF07777	6	6
PF01500	6	6
PF08729	7	6
PF16596	6	6
PF00428	8	6
PF12490	5	5
PF11933	5	5
PF01056	7	5
PF11912	6	5
PF04774	12	5
PF04554	8	5
PF07712	9	5
PF15974	5	5
PF03285	8	5
PF16608	5	5
PF05970	24	5
PF10536	8	5
PF04979	5	5
PF01101	5	5
PF01852	5	4
PF05831	5	4
PF15273	11	4
PF00297	5	4
PF02450	8	4
PF04615	4	4
PF01704	8	4
PF16182	4	4
PF06911	4	4
PF08515	9	4
PF16499	5	4
PF02485	9	4
PF19046	5	4
PF00169	8	4
PF08555	4	4
PF00481	30	4
PF00130	6	4
PF00856	5	4
PF00388	4	4
PF12214	5	4
PF00168	17	4
PF13178	26	4
PF02309	12	4
PF01095	10	3
PF05691	9	3
PF00266	4	3
PF12056	3	3
PF02298	6	3
PF03767	4	3
PF11882	3	3
PF00053	11	3
PF03803	4	3
PF00314	8	3
PF05786	3	3
PF03265	4	3
PF12819	7	3
PF13920	6	3
PF00940	4	3
PF05605	7	3
PF14215	5	3
PF00933	3	3
PF02263	6	3
PF00622	3	3
PF06312	3	3
PF01439	4	3
PF04563	3	3
PF00450	12	3
PF12165	4	3
PF16134	4	3
PF14547	10	3
PF07059	6	3
PF17144	3	3
PF03949	5	3
PF10551	6	3
PF03103	3	3
PF00049	7	3
PF01020	3	3
PF05056	9	3
PF01579	7	3
PF04503	4	3
PF08698	3	3
PF04573	5	3
PF05485	7	3
PF16561	3	3
PF12481	5	3
PF21729	5	3
PF10354	3	3
PF07727	5	3
PF14009	3	3
PF05623	8	3
PF06217	3	3
PF05792	4	3
PF02451	5	3
PF00954	3	3
PF06512	5	3
PF05564	3	3
PF12906	9	3
PF00079	7	3
PF20750	5	3
PF06102	8	3
PF00625	3	3
PF00580	4	3
PF07893	12	3
PF12424	7	3
PF22936	3	3
PF09514	7	3
PF03987	4	3
PF00195	3	3
PF03629	6	3
PF04732	13	3
PF07776	22	3
PF14571	5	3
PF11250	3	3
PF01738	3	3
PF14957	12	3
PF04770	5	3
PF02889	8	3
PF04520	10	3
PF17846	5	3
PF17284	3	2
PF00433	26	2
PF01221	3	2
PF00163	3	2
PF00238	6	2
PF02209	2	2
PF05362	3	2
PF04570	6	2
PF01018	3	2
PF05188	2	2
PF02181	11	2
PF00624	2	2
PF05911	61	2
PF16165	2	2
PF04675	2	2
PF01301	8	2
PF13297	2	2
PF00121	4	2
PF16184	2	2
PF00368	3	2
PF08374	2	2
PF08266	3	2
PF00151	2	2
PF22667	2	2
PF00827	4	2
PF15789	5	2
PF01682	4	2
PF07534	3	2
PF00224	6	2
PF00809	3	2
PF02735	4	2
PF00704	3	2
PF04367	2	2
PF01697	3	2
PF00528	2	2
PF08534	3	2
PF06068	3	2
PF00008	23	2
PF01453	3	2
PF02537	2	2
PF05093	3	2
PF22352	3	2
PF00026	10	2
PF08597	4	2
PF18995	3	2
PF08414	4	2
PF13621	4	2
PF04096	2	2
PF01023	3	2
PF03694	2	2
PF06733	3	2
PF12043	2	2
PF06418	6	2
PF01411	3	2
PF03637	2	2
PF04127	2	2
PF16205	3	2
PF12336	6	2
PF08323	5	2
PF01676	3	2
PF00456	3	2
PF02137	5	2
PF00141	21	2
PF07651	8	2
PF11904	6	2
PF01273	2	2
PF03242	5	2
PF13401	2	2
PF00503	3	2
PF01064	4	2
PF12436	4	2
PF02205	42	2
PF20451	2	2
PF03953	2	2
PF04030	3	2
PF00888	9	2
PF00061	2	2
PF16486	3	2
PF04759	4	2
PF01026	4	2
PF00644	5	2
PF14380	3	2
PF14648	5	2
PF01827	4	2
PF01033	2	2
PF00621	3	2
PF15371	4	2
PF05450	2	2
PF14368	16	2
PF05694	5	2
PF01395	3	2
PF02330	4	2
PF00116	3	2
PF05637	3	2
PF10367	2	2
PF05647	4	2
PF00682	3	2
PF12697	3	2
PF00333	2	2
PF05142	4	2
PF13891	2	2
PF10294	4	2
PF03152	3	2
PF00221	8	2
PF00613	3	2
PF21180	2	2
PF01746	2	2
PF14624	2	2
PF03181	4	2
PF02115	2	2
PF00390	3	2
PF12480	2	2
PF07725	126	2
PF00157	2	2
PF08372	3	2
PF03254	6	2
PF00179	6	2
PF00702	7	2
PF02733	2	2
PF20791	2	2
PF05461	7	2
PF07876	2	2
PF22932	2	2
PF04832	4	2
PF06547	2	2
PF05634	2	2
PF00557	6	2
PF00198	2	2
PF04842	3	2
PF01227	2	2
PF01918	5	2
PF13911	4	2
PF02343	2	2
PF01396	2	2
PF16113	6	2
PF08926	3	2
PF12515	5	2
PF00725	3	2
PF03106	16	2
PF02714	3	2
PF20235	4	2
PF04827	14	2
PF03478	11	2
PF00694	4	2
PF02141	4	2
PF18404	2	2
PF12330	2	2
PF11935	2	2
PF05154	3	2
PF03380	3	2
PF00688	2	2
PF02364	5	2
PF01425	5	2
PF16078	2	2
PF05221	4	2
PF11815	2	2
PF14569	3	2
PF09532	6	2
PF03399	5	2
PF09420	4	2
PF04068	3	2
PF04538	3	2
PF01749	5	2
PF04548	5	2
PF00362	2	2
PF00137	8	2
PF01591	2	2
PF09412	3	2
PF00588	4	2
PF03080	3	2
PF00025	11	2
PF03141	12	2
PF13330	3	2
PF07522	4	2
PF01012	2	2
PF00194	4	2
PF10318	5	2
PF00320	5	2
PF15227	2	2
PF01435	3	2
PF00887	3	2
PF03822	3	2
PF14681	2	2
PF21549	2	2
PF00093	2	2
PF06978	3	2
PF01198	2	2
PF00698	2	2
PF00995	3	2
PF00122	3	2
PF02238	2	2
PF00209	4	2
PF15936	8	2
PF02163	5	2
PF06219	2	2
PF02704	2	2
PF00307	9	2
PF04819	3	2
PF03004	7	2
PF01565	2	2
PF01222	2	2
PF00160	7	2
PF05641	7	2
PF06876	3	2
PF13450	4	2
PF01096	2	2
PF00609	3	2
PF11955	7	2
PF01702	3	2
PF06964	2	2
PF05631	2	2
PF00072	2	2
PF03587	4	2
PF07762	8	2
PF03031	3	2
PF02373	6	2
PF14432	6	2
PF07889	2	2
PF00069	28	2
PF00332	6	2
PF03937	2	2
PF03256	3	2
PF03969	4	2
PF10604	2	2
PF02862	7	2
PF00567	2	2
PF00300	9	2
PF00650	4	2
PF06479	3	2
PF01369	5	2
PF05348	2	2
PF00494	3	2
PF01826	5	2
PF20252	3	2
PF17942	3	2
PF01885	4	2
PF04146	4	2
PF01667	2	2
PF12357	2	2
PF01255	3	2
PF01352	39	2
PF04937	7	2
PF01529	2	2
PF01230	2	2
PF17218	3	2
PF08235	3	2
PF10497	2	2
PF01559	9	2
PF00102	10	2
PF14381	4	2
PF04776	2	2
PF02190	3	2
PF08022	3	2
PF03189	4	2
PF01027	3	2
PF00365	5	2
PF00398	4	2
PF13649	2	2
PF03168	2	2
PF01409	2	2
PF03321	4	2
PF03195	3	2
PF00022	9	2
PF08277	2	2
PF02668	3	2
PF16589	2	2
PF20669	2	2
PF11744	9	2
PF01107	2	2
PF08540	2	2
PF01781	3	2
PF01410	3	2
PF08381	2	2
PF03171	9	2
PF02351	2	2
PF16543	4	2
PF05608	2	2
PF00722	6	2
PF01130	2	2
PF05678	38	2
PF11883	24	2
PF04942	4	2
PF12347	3	2
PF01715	3	2
PF02840	3	2
PF02922	2	2
PF13903	3	2
PF03463	3	2
PF01779	3	2
PF03501	2	2
PF00672	7	2
PF01259	2	2
PF01966	2	2
PF08159	2	2
PF04526	2	2
PF14365	5	2
PF02189	20	2
PF00135	3	2
PF00507	2	2
PF00498	3	2
PF04434	23	2
PF02678	3	2
PF04101	2	2
PF10351	3	2
PF02797	2	2
PF03476	2	2
PF00667	2	2
PF00225	16	2
PF00794	2	2
PF00112	11	2
PF16211	5	2
PF01342	2	2
PF01094	5	2
PF04674	4	2
PF04909	2	2
PF02775	4	2
PF04765	5	2
PF04607	3	2
PF01476	15	2
PF04502	3	2
PF00161	5	2
PF02826	5	2
PF10409	3	2
PF13236	2	2
PF03488	8	2
PF00180	3	2
PF06246	4	2
PF07910	2	2
PF03662	6	2
PF02520	2	2
PF02906	2	2
PF05602	2	2
PF02864	3	2
PF03250	2	2
PF07734	7	2
PF01636	2	2
PF05705	3	2
PF17781	3	2
PF00136	4	2
PF12678	3	2
PF00438	2	2
PF01965	4	2
PF09668	3	2
PF02230	5	2
PF12937	51	2
PF06585	2	2
PF00643	5	2
PF05000	3	2
PF12076	4	2
PF22926	4	2
PF09243	3	2
PF09713	2	2
PF00190	3	2
PF00246	3	2
PF04928	2	2
PF03381	5	2
PF00674	2	2
PF03982	6	2
PF00501	8	2
PF01643	2	2
PF01363	2	2
PF00021	4	2
PF10250	6	2
PF03098	5	2
PF08571	2	2
PF08268	6	2
PF00274	5	2
PF04788	3	2
PF21485	2	2
PF01290	5	2
PF01416	2	2
PF00754	4	2
PF04997	2	2
PF03015	2	2
PF04042	2	2
PF01448	8	2
PF13358	3	2
PF03129	4	2
PF20869	5	2
PF00618	6	2
PF04826	2	2
PF00533	6	2
PF05212	11	2
PF05277	3	2
PF08458	2	2
PF00862	6	2
PF11833	3	2
PF04833	2	2
PF05757	4	2
PF05938	3	2
PF03162	3	2
PF01153	2	2
PF16719	3	2
PF14299	4	2
PF12274	5	2
PF06136	2	2
PF07724	3	2
PF03878	3	2
PF00564	4	2
PF09334	5	2
PF04640	5	2
PF01431	3	2
PF13087	4	2
PF06087	6	2
PF04752	3	2
PF04844	6	1
PF09446	2	1
PF00248	9	1
PF00977	4	1
PF16622	8	1
PF00687	3	1
PF03372	7	1
PF00001	11	1
PF00551	2	1
PF02946	1	1
PF02729	2	1
PF20256	5	1
PF09790	1	1
PF02824	3	1
PF06888	2	1
PF13778	1	1
PF13917	4	1
PF04500	1	1
PF03059	3	1
PF10312	3	1
PF14538	3	1
PF01068	1	1
PF08336	1	1
PF07983	5	1
PF11926	3	1
PF04926	3	1
PF04749	2	1
PF02152	1	1
PF11834	1	1
PF07891	3	1
PF08224	4	1
PF05049	2	1
PF00907	1	1
PF18055	2	1
PF07528	3	1
PF01663	6	1
PF00071	8	1
PF12078	1	1
PF00521	2	1
PF02759	1	1
PF09810	4	1
PF04142	6	1
PF01251	3	1
PF00443	10	1
PF00113	6	1
PF02854	3	1
PF06697	1	1
PF03029	2	1
PF13967	2	1
PF04739	1	1
PF08879	3	1
PF00795	3	1
PF01187	1	1
PF03730	4	1
PF00654	5	1
PF00304	2	1
PF04908	1	1
PF16901	1	1
PF03901	4	1
PF06480	1	1
PF05175	3	1
PF08151	1	1
PF02995	3	1
PF00582	7	1
PF01390	2	1
PF04083	1	1
PF08033	2	1
PF02257	2	1
PF14852	1	1
PF01474	5	1
PF01124	1	1
PF17181	1	1
PF00736	3	1
PF08368	2	1
PF18086	1	1
PF01566	7	1
PF14566	1	1
PF07842	4	1
PF12842	3	1
PF11717	2	1
PF22794	1	1
PF16198	1	1
PF04191	2	1
PF03007	2	1
PF13949	3	1
PF01940	4	1
PF08513	36	1
PF08043	32	1
PF01822	1	1
PF02887	2	1
PF03435	1	1
PF01282	2	1
PF03165	1	1
PF02777	4	1
PF17777	1	1
PF01404	1	1
PF01154	2	1
PF00389	3	1
PF10537	1	1
PF20511	2	1
PF08395	3	1
PF00929	3	1
PF22906	1	1
PF01148	5	1
PF20492	4	1
PF08389	2	1
PF00935	1	1
PF03330	3	1
PF00043	8	1
PF06297	2	1
PF03179	1	1
PF16179	1	1
PF13837	7	1
PF02866	2	1
PF01733	4	1
PF03184	1	1
PF01263	4	1
PF06955	2	1
PF04542	3	1
PF02359	2	1
PF21034	5	1
PF00638	3	1
PF22617	2	1
PF13023	1	1
PF23005	1	1
PF00857	1	1
PF07723	42	1
PF22705	1	1
PF06461	1	1
PF01138	3	1
PF08736	17	1
PF02002	2	1
PF06628	1	1
PF03096	4	1
PF00033	2	1
PF13847	2	1
PF05712	1	1
PF10242	1	1
PF03109	6	1
PF04450	3	1
PF01743	1	1
PF02816	1	1
PF10320	1	1
PF13385	1	1
PF05670	1	1
PF13925	1	1
PF00648	1	1
PF00318	3	1
PF00287	3	1
PF01554	9	1
PF00346	6	1
PF00616	4	1
PF00789	2	1
PF00090	8	1
PF05383	2	1
PF12534	1	1
PF13676	1	1
PF22042	1	1
PF08071	4	1
PF09333	1	1
PF03407	3	1
PF04828	1	1
PF08238	120	1
PF00884	2	1
PF03281	1	1
PF01436	11	1
PF02493	497	1
PF05055	3	1
PF00996	8	1
PF01074	5	1
PF07800	3	1
PF04755	5	1
PF05147	2	1
PF20431	9	1
PF10417	2	1
PF10291	1	1
PF13234	1	1
PF08433	2	1
PF17838	2	1
PF13894	7	1
PF03045	1	1
PF08551	1	1
PF22562	1	1
PF12014	1	1
PF13606	9	1
PF18720	1	1
PF03127	3	1
PF00182	6	1
PF03477	1	1
PF02265	2	1
PF00254	5	1
PF08718	2	1
PF07795	1	1
PF14541	3	1
PF01541	1	1
PF19035	1	1
PF03020	2	1
PF00085	8	1
PF02362	3	1
PF06701	1	1
PF01805	5	1
PF07521	2	1
PF00078	7	1
PF04652	2	1
PF02519	8	1
PF00891	5	1
PF07898	5	1
PF00231	4	1
PF01423	2	1
PF21896	1	1
PF01061	5	1
PF00673	1	1
PF03386	2	1
PF01531	2	1
PF00323	1	1
PF04059	1	1
PF01778	3	1
PF13771	1	1
PF13881	1	1
PF02270	1	1
PF05729	1	1
PF03462	2	1
PF00197	4	1
PF08544	5	1
PF05030	1	1
PF07687	2	1
PF21354	1	1
PF17039	1	1
PF00241	1	1
PF01103	3	1
PF15711	1	1
PF00711	2	1
PF00380	1	1
PF01592	2	1
PF06404	15	1
PF04435	1	1
PF00499	3	1
PF00056	3	1
PF02911	1	1
PF21021	1	1
PF00464	12	1
PF16191	2	1
PF00134	10	1
PF12624	1	1
PF22602	2	1
PF11971	1	1
PF02017	2	1
PF02188	39	1
PF12736	1	1
PF03083	8	1
PF14634	2	1
PF14364	11	1
PF01399	4	1
PF00144	3	1
PF01756	2	1
PF02803	4	1
PF16897	1	1
PF00832	1	1
PF01480	6	1
PF00292	2	1
PF13489	2	1
PF03908	11	1
PF08311	1	1
PF07654	4	1
PF06046	4	1
PF13516	912	1
PF20146	1	1
PF04882	6	1
PF00311	8	1
PF07648	7	1
PF00641	12	1
PF01053	4	1
PF03914	3	1
PF01925	2	1
PF05679	1	1
PF02320	1	1
PF03062	2	1
PF00408	3	1
PF06743	1	1
PF03450	1	1
PF16450	1	1
PF04109	1	1
PF06371	3	1
PF03619	7	1
PF05002	3	1
PF16876	1	1
PF03876	4	1
PF00723	2	1
PF02194	2	1
PF01131	4	1
PF00273	1	1
PF10440	1	1
PF00361	7	1
PF00631	6	1
PF10609	3	1
PF00478	1	1
PF13733	1	1
PF00128	5	1
PF02892	5	1
PF00485	4	1
PF08506	1	1
PF12513	1	1
PF01658	2	1
PF14308	4	1
PF03999	9	1
PF13418	2	1
PF00753	5	1
PF00203	2	1
PF00962	1	1
PF16367	3	1
PF03367	2	1
PF00692	1	1
PF01080	3	1
PF08241	3	1
PF08711	5	1
PF04851	5	1
PF05735	1	1
PF01799	1	1
PF00544	3	1
PF00014	2	1
PF02953	1	1
PF04515	3	1
PF04045	5	1
PF01764	12	1
PF00176	7	1
PF02291	1	1
PF20168	8	1
PF18402	2	1
PF00800	4	1
PF03647	10	1
PF05493	1	1
PF03828	3	1
PF09173	1	1
PF04157	1	1
PF19584	1	1
PF02383	6	1
PF00534	4	1
PF01326	4	1
PF04598	1	1
PF04565	1	1
PF05627	18	1
PF06972	2	1
PF00106	13	1
PF14244	1	1
PF02841	3	1
PF09258	1	1
PF03725	1	1
PF00780	1	1
PF09011	3	1
PF08603	1	1
PF09380	1	1
PF04072	1	1
PF02806	2	1
PF00411	1	1
PF01753	3	1
PF01485	3	1
PF02170	2	1
PF03762	2	1
PF13513	2	1
PF00658	2	1
PF00955	9	1
PF03600	1	1
PF08726	1	1
PF08276	7	1
PF10184	2	1
PF05184	31	1
PF13857	1	1
PF00023	199	1
PF00573	1	1
PF13638	3	1
PF02786	2	1
PF00131	5	1
PF03194	4	1
PF00847	2	1
PF03712	1	1
PF00378	4	1
PF00628	3	1
PF16320	2	1
PF01597	2	1
PF00385	4	1
PF04679	2	1
PF00925	1	1
PF08399	2	1
PF01158	2	1
PF01408	1	1
PF05222	1	1
PF03169	15	1
PF03439	1	1
PF01641	1	1
PF03467	2	1
PF03137	3	1
PF01780	3	1
PF07004	97	1
PF09353	2	1
PF08541	1	1
PF20965	1	1
PF04627	2	1
PF01099	2	1
PF00244	7	1
PF01106	1	1
PF20421	1	1
PF07810	2	1
PF00676	5	1
PF00326	7	1
PF01534	2	1
PF14912	10	1
PF01912	2	1
PF19040	1	1
PF03055	7	1
PF08423	8	1
PF02828	10	1
PF13774	1	1
PF17205	1	1
PF02755	15	1
PF03147	1	1
PF07524	1	1
PF22924	1	1
PF01426	3	1
PF03291	3	1
PF00234	12	1
PF01176	1	1
PF11838	3	1
PF19279	1	1
PF16953	4	1
PF01014	1	1
PF01544	5	1
PF22629	1	1
PF00080	1	1
PF16575	1	1
PF18372	1	1
PF19030	4	1
PF04560	2	1
PF00103	1	1
PF00453	3	1
PF03720	1	1
PF04729	1	1
PF08799	1	1
PF00875	1	1
PF01008	2	1
PF14008	2	1
PF21960	1	1
PF08356	2	1
PF00917	2	1
PF16312	8	1
PF10509	1	1
PF04824	3	1
PF00228	6	1
PF00778	2	1
PF02219	1	1
PF05210	1	1
PF12068	1	1
PF00531	6	1
PF02386	3	1
PF02926	1	1
PF04510	5	1
PF13907	1	1
PF13238	3	1
PF00173	3	1
PF13768	2	1
PF13898	1	1
PF17834	1	1
PF00805	5	1
PF02142	1	1
PF03200	6	1
PF02412	6	1
PF07993	3	1
PF08676	3	1
PF08326	4	1
PF10584	3	1
PF07333	3	1
PF06071	2	1
PF02020	2	1
PF12701	2	1
PF07701	6	1
PF00258	2	1
PF00708	1	1
PF08244	3	1
PF13865	10	1
PF02269	1	1
PF20979	3	1
PF00011	5	1
PF01603	6	1
PF17767	1	1
PF19160	2	1
PF02897	2	1
PF11995	2	1
PF00939	5	1
PF00399	27	1
PF00756	3	1
PF14144	7	1
PF01144	2	1
PF00206	4	1
PF01414	1	1
PF04707	2	1
PF00364	1	1
PF14576	4	1
PF01576	18	1
PF08628	3	1
PF04968	1	1
PF13959	3	1
PF03547	10	1
PF03017	1	1
PF09273	4	1
PF03188	3	1
PF12474	3	1
PF16188	1	1
PF01842	2	1
PF16455	1	1
PF03455	4	1
PF05971	2	1
PF02978	1	1
PF13374	31	1
PF06624	2	1
PF10557	1	1
PF02191	2	1
PF00276	1	1
PF09478	3	1
PF20143	2	1
PF04777	2	1
PF03911	3	1
PF01380	1	1
PF17675	3	1
PF02985	17	1
PF01920	3	1
PF09753	3	1
PF01648	2	1
PF08516	1	1
PF01287	1	1
PF17772	1	1
PF02772	2	1
PF03160	1	1
PF02882	2	1
PF01401	1	1
PF00213	2	1
PF01151	5	1
PF00743	8	1
PF03989	2	1
PF04670	1	1
PF02096	2	1
PF07847	2	1
PF04194	1	1
PF00468	2	1
PF03552	14	1
PF05964	1	1
PF12023	4	1
PF01857	1	1
PF03110	1	1
PF01471	4	1
PF02184	3	1
PF00733	7	1
PF01121	2	1
PF03359	2	1
PF21376	1	1
PF05542	4	1
PF01513	2	1
PF08282	5	1
PF02179	2	1
PF06203	7	1
PF08154	1	1
PF03522	5	1
PF00587	2	1
PF02990	6	1
PF13962	13	1
PF13692	3	1
PF06544	1	1
PF08613	4	1
PF12799	8	1
PF03735	1	1
PF01182	1	1
PF02127	4	1
PF00790	3	1
PF00860	9	1
PF12894	3	1
PF07894	1	1
PF13426	3	1
PF06426	1	1
PF13176	18	1
PF15902	2	1
PF02045	4	1
PF04588	10	1
PF00074	1	1
PF01336	2	1
PF02933	2	1
PF09815	3	1
PF16493	1	1
PF03493	1	1
PF00436	1	1
PF00166	3	1
PF04055	2	1
PF22586	3	1
PF10317	2	1
PF04505	10	1
PF13912	97	1
PF07986	1	1
PF07676	20	1
PF10591	2	1
PF00810	3	1
PF07819	4	1
PF20428	5	1
PF13456	16	1
PF06456	1	1
PF21797	1	1
PF12714	1	1
PF07714	24	1
PF17035	5	1
PF01090	1	1
PF18020	1	1
PF00004	16	1
PF00554	1	1
PF10275	4	1
PF01789	3	1
PF05725	49	1
PF04137	5	1
PF13353	4	1
PF00018	6	1
PF00187	1	1
PF10269	2	1
PF02260	1	1
PF05739	117	1
PF07258	1	1
PF00701	1	1
PF00251	6	1
PF07967	1	1
PF22941	1	1
PF13085	2	1
PF01521	1	1
PF15663	2	1
PF03936	8	1
PF00993	1	1
PF16209	5	1
PF04750	1	1
PF03759	8	1
PF20434	4	1
PF07173	2	1
PF12423	4	1
PF19055	2	1
PF01907	1	1
PF17652	3	1
PF09336	5	1
PF07531	1	1
PF00068	2	1
PF00538	6	1
PF03402	2	1
PF02210	1	1
PF01163	3	1
PF01433	4	1
PF05050	2	1
PF03946	1	1
PF00343	3	1
PF14551	6	1
PF15613	3	1
PF04720	4	1
PF01248	4	1
PF08446	1	1
PF03030	8	1
PF00095	5	1
PF08148	3	1
PF00154	5	1
PF06920	5	1
PF01929	2	1
PF10325	1	1
PF21041	2	1
PF14389	9	1
PF22992	5	1
PF13499	12	1
PF01490	26	1
PF03227	2	1
PF00282	3	1
PF00822	3	1
PF08263	106	1
PF04873	3	1
PF05191	1	1
PF04783	12	1
PF06464	3	1
PF02198	2	1
PF00566	10	1
PF14374	1	1
PF02681	6	1
PF00036	11	1
PF17681	5	1
PF01624	1	1
PF05978	3	1
PF21473	2	1
PF02793	2	1
PF01266	5	1
PF00474	1	1
PF04547	4	1
PF11961	5	1
PF06026	3	1
PF00852	2	1
PF18100	1	1
PF12756	3	1
PF13414	5	1
PF08743	1	1
PF04803	5	1
PF01582	10	1
PF00930	2	1
PF07939	3	1
PF14304	3	1
PF00046	10	1
PF13832	2	1
PF10237	4	1
PF06292	4	1
PF14377	5	1
PF00565	2	1
PF04099	3	1
PF01627	3	1
PF00035	5	1
PF13841	1	1
PF04780	2	1
PF05192	2	1
PF06467	2	1
PF03789	68	1
PF16879	2	1
PF08652	3	1
PF07647	10	1
PF16884	2	1
PF00281	1	1
PF01493	3	1
PF01215	2	1
PF00407	4	1
PF10326	4	1
PF05986	3	1
PF13923	3	1
PF00515	22	1
PF00045	5	1
PF01657	3	1
PF02902	13	1
PF08059	2	1
PF13831	2	1
PF12755	3	1
PF13417	5	1
PF01581	55	1
PF00393	1	1
PF21319	1	1
PF02089	2	1
PF09279	1	1
PF02790	2	1
PF01735	3	1
PF21032	3	1
PF06232	1	1
PF02301	1	1
PF19056	2	1
PF00330	13	1
PF00660	2	1
PF02148	1	1
PF06119	3	1
PF00252	4	1
PF03638	1	1
PF13086	4	1
PF03368	1	1
PF08557	1	1
PF01609	1	1
PF12012	1	1
PF01866	3	1
PF16121	1	1
PF00459	4	1
PF13242	2	1
PF00109	4	1
PF19026	1	1
PF01974	1	1
PF01684	1	1
PF03033	4	1
PF00340	1	1
PF12349	1	1
PF00610	3	1
PF07786	1	1
PF02138	8	1
PF13439	2	1
PF07914	3	1
PF01679	6	1
PF01329	1	1
PF12062	1	1
PF09335	1	1
PF04408	2	1
PF03151	17	1
PF02213	3	1
PF01335	1	1
PF02390	3	1
PF04144	3	1
PF12767	5	1
PF02516	1	1
PF15901	1	1
PF03959	3	1
PF04950	3	1
PF06017	1	1
PF03736	1	1
PF00445	5	1
PF14707	1	1
PF00115	4	1
PF02852	1	1
PF04576	7	1
PF00007	1	1
PF05726	2	1
PF13873	1	1
PF09110	1	1
PF21864	4	1
PF07717	1	1
PF12717	4	1
PF07978	1	1
PF00681	2	1
PF02036	1	1
PF13537	2	1
PF16746	2	1
PF08429	2	1
PF02822	3	1
PF00435	7	1
PF04499	6	1
PF01777	2	1
PF18658	1	1
PF05875	1	1
PF09265	2	1
PF08477	3	1
PF02095	75	1
PF01030	4	1
PF14560	2	1
PF03248	2	1
PF00210	4	1
PF07749	1	1
PF03815	1	1
PF04983	1	1
PF07500	2	1
PF00059	5	1
PF02881	3	1
PF01284	4	1
PF02221	1	1
PF02771	2	1
PF17771	1	1
PF05805	1	1
PF06200	3	1
PF01759	1	1
PF01209	5	1
PF12142	1	1
PF08598	3	1
PF01936	2	1
PF03071	2	1
PF04078	4	1
PF00584	5	1
PF01040	5	1
PF00652	1	1
PF13519	1	1
PF01510	1	1
PF14510	4	1
PF11891	6	1
PF16898	1	1
PF01472	3	1
PF00730	2	1
PF02187	2	1
PF22970	1	1
PF02018	1	1
PF13632	4	1
PF00579	5	1
PF12020	1	1
PF00029	3	1
PF02701	1	1
PF16544	2	1
PF02799	1	1
PF20846	1	1
PF00858	7	1
PF07851	1	1
PF05116	1	1
PF01575	2	1
PF14575	3	1
PF01025	1	1
PF00637	4	1
PF07393	3	1
PF01588	1	1
PF04666	1	1
PF07933	1	1
PF00755	1	1
PF01417	1	1
PF00205	2	1
PF13838	1	1
PF02234	1	1
PF00483	5	1
PF14291	9	1
PF13307	1	1
PF14383	42	1
PF09750	1	1
PF08142	1	1
PF15288	3	1
PF00288	2	1
PF10436	3	1
PF00828	1	1
PF04884	3	1
PF07821	2	1
PF00317	1	1
PF01505	1	1
PF00647	1	1
PF01055	3	1
PF05004	4	1
PF16870	3	1
PF01137	2	1
PF01467	5	1
PF03456	1	1
PF02244	1	1
PF13848	3	1
PF01841	2	1
PF07565	3	1
PF05743	1	1
PF16158	1	1
PF13679	1	1
PF00062	1	1
PF14670	1	1
PF03311	3	1
PF03641	3	1
PF22754	3	1
PF05495	2	1
PF01169	1	1
PF09425	48	1
PF08767	2	1
PF00876	1	1
PF01194	1	1
PF08355	1	1
PF22366	2	1
PF00619	2	1
PF00349	2	1
PF06974	2	1
PF00100	6	1
PF01712	2	1
PF02847	3	1
PF00542	2	1
PF00012	18	1
PF13359	7	1
PF02023	4	1
PF01086	2	1
PF04857	4	1
PF01119	2	1
PF00806	159	1
PF06522	5	1
PF13522	1	1
PF00339	3	1
PF22646	1	1
PF09067	1	1
PF00999	7	1
PF04043	4	1
PF01762	5	1
PF00170	403	1
PF03485	1	1
PF02297	4	1
PF00420	2	1
PF13918	1	1
PF20422	1	1
PF08669	1	1
PF03920	2	1
PF15985	3	1
PF01067	1	1
PF00675	1	1
PF04389	3	1
PF01105	4	1
PF00717	2	1
PF01873	1	1
PF03464	1	1
PF00191	7	1
PF01783	2	1
PF03134	12	1
PF02949	1	1
PF08542	1	1
PF13968	29	1
PF14691	2	1
PF08100	4	1
PF20452	1	1
PF13181	261	1
PF00605	1	1
PF01017	2	1
PF00355	2	1
PF04959	1	1
PF03950	1	1
PF21672	1	1
PF04654	3	1
PF00237	3	1
PF16414	2	1
PF03414	1	1
PF02206	4	1
PF03144	2	1
PF02756	33	1
PF01803	3	1
PF07527	8	1
PF09320	1	1
PF13854	1	1
PF04113	10	1
PF05701	11	1
PF00020	7	1
PF12579	3	1
PF05018	3	1
PF18004	3	1
PF00956	6	1
PF12260	1	1
PF13472	3	1
PF06472	2	1
PF08725	2	1
PF16891	1	1
PF00834	2	1
PF04898	1	1
PF01486	9	1
PF00294	6	1
PF16528	1	1
PF00412	2	1
PF01200	1	1
PF07496	2	1
PF04433	3	1
PF02888	1	1
PF00050	3	1
PF17917	3	1
PF22909	4	1
PF00926	2	1
PF16983	2	1
PF00386	2	1
PF04815	1	1
PF08205	5	1
PF00749	3	1
PF00219	1	1
PF02453	13	1
PF04718	6	1
PF01569	2	1
PF01039	2	1
PF11977	1	1
PF10613	1	1
PF00462	8	1
PF16197	1	1
PF00132	5	1
PF13279	2	1
PF02785	1	1
PF18401	1	1
PF21889	4	1
PF18151	2	1
PF16206	5	1
PF07995	2	1
PF08670	1	1
PF03939	1	1
PF04516	2	1
PF21530	10	1
PF04046	2	1
PF13901	2	1
PF00175	5	1
PF00425	2	1
PF01237	7	1
PF14237	1	1
PF17832	1	1
PF13793	1	1
PF00188	4	1
PF00017	3	1
PF03364	2	1
PF12698	2	1
PF03634	6	1
PF07707	7	1
PF13445	6	1
PF08242	2	1
PF04852	4	1
PF01191	2	1
PF10374	1	1
PF04566	3	1
PF21010	6	1
PF08449	4	1
PF01717	2	1
PF00105	4	1
PF01247	1	1
PF05746	2	1
PF06813	8	1
PF13813	2	1
PF00067	34	1
PF01985	3	1
PF03644	6	1
PF04822	47	1
PF07887	1	1
PF07227	1	1
PF21365	1	1
PF02008	1	1
PF05001	343	1
PF08953	1	1
PF22960	1	1
PF07279	4	1
PF02197	5	1
PF01462	7	1
PF00270	11	1
PF10248	2	1
PF00039	4	1
PF00569	4	1
PF13622	1	1
PF04095	1	1
PF05687	2	1
PF00594	2	1
PF03061	3	1
PF01926	11	1
PF14749	2	1
PF08417	1	1
PF10433	5	1
PF03917	3	1
PF21938	1	1
PF00312	3	1
PF22910	1	1
PF06584	1	1
PF05071	2	1
PF00750	3	1
PF01142	4	1
PF00200	1	1
PF01412	3	1
PF01294	1	1
PF02891	1	1
PF13302	2	1
PF15519	3	1
PF01956	2	1
PF18346	4	1
PF02353	6	1
PF08137	69	1
PF01269	5	1
PF12854	59	1
PF14570	3	1
PF00632	4	1
PF21948	1	1
PF12848	3	1
PF12627	3	1
PF02099	3	1
PF06565	2	1
PF21022	1	1
PF13943	2	1
PF06943	6	1
PF00467	4	1
PF02780	1	1
PF17780	1	1
PF01725	2	1
PF16192	2	1
PF05879	3	1
PF09294	1	1
PF14288	2	1
PF00055	1	1
PF00505	7	1
PF17064	1	1
PF00383	2	1
PF00923	1	1
PF12215	1	1
PF04810	1	1
PF00291	5	1
PF01483	1	1
PF02176	1	1
PF03764	1	1
PF00831	1	1
PF12838	5	1
PF06045	3	1
PF07657	1	1
PF08312	2	1
PF10996	1	1
PF21052	2	1
PF13393	3	1
PF02800	4	1
PF17800	1	1
PF00147	2	1
PF04446	1	1
PF04116	3	1
PF01858	1	1
PF01637	5	1
PF04089	1	1
PF00575	2	1
PF08569	5	1
PF00953	1	1
PF02014	1	1
PF02544	3	1
PF06477	6	1
PF12265	2	1
PF06127	1	1
PF07735	6	1
PF05182	1	1
PF10513	4	1
PF22922	3	1
PF16297	1	1
PF03297	2	1
PF00232	12	1
PF01170	1	1
PF00762	2	1
PF00892	11	1
PF09325	1	1
PF06990	3	1
PF00086	1	1
PF05368	5	1
PF01694	7	1
PF19036	1	1
PF00119	3	1
PF12110	3	1
PF08783	1	1
PF12796	15	1
PF04733	5	1
PF12609	18	1
PF00350	5	1
PF07974	7	1
PF10033	1	1
PF05033	3	1
PF03847	1	1
PF01450	3	1
PF03131	1	1
PF01786	2	1
PF07002	7	1
PF01619	1	1
PF12552	12	1
PF14619	1	1
PF08547	1	1
PF05648	6	1
PF00439	9	1
PF21235	2	1
PF10401	1	1
PF02408	1	1
PF00670	1	1
PF01062	2	1
PF01532	4	1
PF07679	3	1
PF00777	4	1
PF01165	2	1
PF17490	1	1
PF00227	7	1
PF07911	3	1
PF05920	2	1
PF06325	3	1
PF03404	1	1
PF17216	2	1
PF02374	5	1
PF03036	3	1
PF01681	2	1
PF04949	5	1
PF08609	4	1
PF01557	2	1
PF00615	5	1
PF01007	1	1
PF21700	1	1
PF13191	2	1
PF12783	3	1
PF01115	4	1
PF07691	1	1
PF06083	1	1
PF02736	1	1
PF00181	1	1
PF01793	2	1
PF16124	2	1
PF05832	1	1
PF16489	2	1
PF03489	20	1
PF10292	1	1
PF13908	2	1
PF00335	5	1
PF02582	1	1
PF01077	1	1
PF00665	2	1
PF04756	2	1
PF22614	1	1
PF00854	21	1
PF04258	5	1
PF16187	3	1
PF14260	2	1
PF00472	1	1
PF02865	2	1
PF03018	3	1
PF17907	1	1
PF01302	2	1
PF01652	1	1
PF00040	1	1
PF05761	6	1
PF22776	4	1
PF00759	7	1
PF07200	2	1
PF00396	1	1
PF05078	5	1
PF19326	5	1
PF22919	1	1
PF01509	1	1
PF01496	7	1
PF03221	6	1
PF02815	1	1
PF17815	4	1
PF00152	9	1
PF01740	3	1
PF06749	8	1
PF00402	19	1
PF01210	1	1
PF10323	1	1
PF21047	2	1
PF04061	3	1
PF20655	3	1
PF14372	4	1
PF00030	2	1
PF07569	3	1
PF12569	4	1
PF04103	6	1
PF05241	1	1
PF13844	6	1
PF08265	1	1
PF09127	1	1
PF10197	4	1
PF06462	2	1
PF05008	3	1
PF22699	1	1
PF03343	3	1
PF11799	1	1
PF01477	2	1
PF02182	3	1
PF00735	2	1
PF03790	4	1
PF01127	2	1
PF22975	1	1
PF08030	4	1
PF13637	5	1
PF04080	2	1
PF06367	3	1
PF01851	7	1
PF06858	2	1
PF03446	3	1
PF02254	1	1
PF20826	1	1
PF08152	1	1
PF02809	95	1
PF02666	3	1
PF01393	1	1
PF00581	7	1
PF02996	2	1
PF00657	11	1
PF00838	2	1
PF00298	1	1
PF10176	7	1
PF03810	8	1
PF00215	3	1
PF01157	2	1
PF14598	1	1
PF04676	1	1
PF20512	2	1
PF04326	2	1
PF00493	9	1
PF01281	1	1
PF16166	1	1
PF03166	1	1
PF01821	5	1
PF02879	1	1
PF02789	1	1
PF17789	1	1
PF22441	1	1
PF00627	11	1
PF22608	2	1
PF07841	3	1
PF00989	2	1
PF00329	1	1
PF07670	2	1
PF00679	4	1
PF13532	2	1
PF05158	2	1
PF16213	2	1
PF02151	11	1
PF10408	5	1
PF16495	9	1
PF02318	4	1
PF04053	3	1
PF00002	5	1
PF03468	3	1
PF21791	1	1
PF01459	3	1
PF00684	1	1
PF04628	1	1
PF03371	2	1
PF13012	3	1
PF02121	2	1
PF00110	3	1
PF13964	2	1
PF05361	2	1
PF03148	2	1
PF08777	1	1
PF01179	5	1
PF01429	3	1
PF14429	2	1
PF00904	27	1
PF02513	2	1
PF04658	2	1
PF14686	2	1
PF00094	3	1
PF18366	1	1
PF01249	1	1
PF08447	1	1
PF12874	92	1
PF11721	4	1
PF03947	1	1
PF15612	5	1
PF01000	2	1
PF00342	4	1
PF01432	2	1
PF07779	3	1
PF00880	58	1
PF01814	2	1
PF03153	4	1
PF13672	1	1
PF05835	4	1
PF01769	1	1
PF01239	17	1
PF07172	2	1
PF04201	5	1
PF03208	9	1
PF01070	9	1
PF14520	5	1
PF00992	9	1
PF07966	4	1
PF05021	3	1
PF01442	10	1
PF00250	2	1
PF01112	3	1
PF03473	2	1
PF00186	1	1
PF16123	1	1
PF01794	2	1
PF00549	2	1
PF13602	4	1
PF06602	4	1
PF00019	2	1
PF22566	1	1
PF13833	32	1
PF05236	2	1
PF04424	1	1
PF00488	3	1
PF17900	4	1
PF01655	2	1
PF00047	4	1
PF01583	2	1
PF00931	26	1
PF13415	1	1
PF08742	5	1
PF04802	3	1
PF08212	2	1
PF02114	1	1
PF08370	1	1
PF11960	5	1
PF06027	7	1
PF04690	3	1
PF01267	1	1
PF00125	2	1
PF17862	56	1
PF13843	2	1
PF00037	13	1
PF14625	6	1
PF03092	5	1
[truncated: 1,396 more rows]

## Sheet: S4
Table S4 - Number of singleton clusters, non-singleton clusters, and family members in individual Pfam families following agglomerative clustering. Singleton IDs were included for Pfam families with less than 1,000 singleton clusters.
Pfam_id	Singleton Clusters	Non-singleton clusters	Pfam Members	Singleton IDs
PF00560	6541	1	8889
PF01535	2829	1	6664
PF00096	1707	1	20464
PF00612	1072	1	1082
PF13885	42	50	294	human_A0A0G2JLE6_PF13885_144-188;human_A8MUX0_PF13885_296-334;human_P60014_PF13885_164-197;human_P60328_PF13885_6-38;human_P60331_PF13885_21-59;human_P60371_PF13885_203-244;human_P60371_PF13885_248-277;human_P60372_PF13885_203-243;human_P60372_PF13885_250-289;human_P60409_PF13885_249-281;human_P60411_PF13885_114-154;human_P60411_PF13885_22-65;human_Q9BYQ0_PF13885_116-157;human_Q9BYQ3_PF13885_116-…
PF01391	30	4	1766	human_P02462_PF01391_1295-1349;human_P02462_PF01391_948-1005;human_P08572_PF01391_1332-1389;human_P08572_PF01391_494-549;human_Q14031_PF01391_492-547;human_Q8IZC6_PF01391_835-889;mouse_A6H584_PF01391_1474-1525;mouse_A6H584_PF01391_1557-1614;mouse_B1AVK5_PF01391_1133-1191;mouse_B1AVK5_PF01391_561-618;mouse_P02463_PF01391_341-397;mouse_P08121_PF01391_533-591;mouse_P08122_PF01391_679-730;mouse_Q6124…
PF13634	21	9	72	calbicans_A0A1D8PFQ0_PF13634_142-229;calbicans_A0A1D8PKH4_PF13634_109-184;calbicans_A0A1D8PKH4_PF13634_680-758;calbicans_A0A1D8PM92_PF13634_176-265;calbicans_A0A1D8PS91_PF13634_240-300;celegans_G5EEH9_PF13634_202-240;celegans_G5EEH9_PF13634_409-480;celegans_Q9XWK3_PF13634_460-528;celegans_Q9XWK3_PF13634_70-150;dictyostelium_Q54XC5_PF13634_479-564;dictyostelium_Q555D2_PF13634_1129-1207;dictyosteli…
PF15779	18	3	32	human_A6NM11_PF15779_490-565;human_A6NM11_PF15779_630-684;human_A6NM11_PF15779_689-739;human_A6NM11_PF15779_739-767;human_A6NMS7_PF15779_560-629;human_A6NMS7_PF15779_630-684;human_A6NMS7_PF15779_689-739;human_A6NMS7_PF15779_738-767;human_O60309_PF15779_560-629;human_O60309_PF15779_689-739;human_Q6ZRG5_PF15779_18-47;human_Q6ZRG5_PF15779_98-119;human_Q96QE4_PF15779_294-363;human_Q96QE4_PF15779_436-…
PF05498	14	8	95	arabidopsis_A8MQI8_PF05498_25-69;arabidopsis_A8MRF9_PF05498_31-75;arabidopsis_O23263_PF05498_50-111;arabidopsis_Q9LH43_PF05498_61-115;arabidopsis_Q9SIU6_PF05498_50-98;maize_A0A1D6ML12_PF05498_36-74;maize_B6SMV8_PF05498_58-102;maize_K7VAJ2_PF05498_46-88;rice_B9FWB7_PF05498_34-74;rice_Q8LGX9_PF05498_36-73;rice_Q8LGY5_PF05498_34-74;soybean_I1JQK7_PF05498_53-113;soybean_I1LUI3_PF05498_23-73;soybean_K…
PF05097	14	11	57	arabidopsis_F4IPV3_PF05097_355-421;arabidopsis_F4JFH6_PF05097_36-97;arabidopsis_Q5S4T5_PF05097_37-68;arabidopsis_Q8RYE0_PF05097_1-57;arabidopsis_Q9LVU9_PF05097_38-81;maize_A0A1D6H4J6_PF05097_42-73;maize_A0A1D6N7Y7_PF05097_56-133;maize_B4FBF7_PF05097_7-48;maize_B6SWW2_PF05097_6-52;rice_A0A0P0VIP8_PF05097_38-76;rice_Q0IU66_PF05097_26-81;rice_Q5QMB5_PF05097_54-87;rice_Q851P2_PF05097_7-32;soybean_K7K…
PF05710	12	9	80	dictyostelium_P15649_PF05710_1-96;dictyostelium_Q54SL4_PF05710_1-39;dictyostelium_Q54UL6_PF05710_1-70;dictyostelium_Q54XL1_PF05710_1-87;dictyostelium_Q553K1_PF05710_1-95;dictyostelium_Q55AF0_PF05710_2-71;dictyostelium_Q55D13_PF05710_1-68;dictyostelium_Q55EH6_PF05710_1-53;dictyostelium_Q55FC7_PF05710_1-89;dictyostelium_Q86H93_PF05710_1-90;dictyostelium_Q86I85_PF05710_1-85;dictyostelium_Q86KU0_PF05…
PF05287	12	3	39	human_A1A580_PF05287_1-41;human_P59991_PF05287_3-132;human_Q3LHN0_PF05287_7-87;human_Q3LI76_PF05287_1-96;human_Q3LI77_PF05287_57-155;mouse_A0A338P708_PF05287_1-156;mouse_G3X9A2_PF05287_1-187;mouse_O08640_PF05287_1-166;mouse_Q9D6T8_PF05287_76-200;mouse_Q9QZU5_PF05287_1-100;rat_D3ZX50_PF05287_1-177;rat_M0RC38_PF05287_1-107
PF05923	11	4	21	fruitfly_Q9VAS9_PF05923_1145-1165;fruitfly_Q9VAS9_PF05923_837-860;fruitfly_Q9VAS9_PF05923_967-988;fruitfly_Q9Y1T2_PF05923_784-807;fruitfly_Q9Y1T2_PF05923_862-883;human_O95996_PF05923_1389-1408;mouse_Q9Z1K7_PF05923_1370-1392;rat_A0A0G2JZW4_PF05923_1169-1191;rat_A0A0G2JZW4_PF05923_1280-1301;rat_A0A0G2JZW4_PF05923_1404-1426;zebrafish_E7F064_PF05923_1133-1155
PF08226	10	3	21	scerevisiae_P32521_PF08226_165-243;scerevisiae_P32521_PF08226_390-453;scerevisiae_P32521_PF08226_423-482;spombe_O13736_PF08226_1181-1251;spombe_O74423_PF08226_510-588;spombe_Q10172_PF08226_112-183;spombe_Q10172_PF08226_186-262;spombe_Q10172_PF08226_512-565;spombe_Q10172_PF08226_547-614;spombe_Q10172_PF08226_615-661
PF06758	9	5	88	human_Q5TAG4_PF06758_1026-1092;human_Q5TI25_PF06758_110-171;human_Q5VWK0_PF06758_178-242;human_Q6P3W6_PF06758_533-596;human_Q6P3W6_PF06758_681-747;human_Q6P3W6_PF06758_755-821;human_Q86T75_PF06758_177-240;human_Q86T75_PF06758_755-821;human_Q86XG9_PF06758_178-242
PF11759	9	5	37	human_Q3LI54_PF11759_1-57;human_Q3LI59_PF11759_1-54;human_Q3LI61_PF11759_1-59;human_Q3LI63_PF11759_1-50;human_Q8IUC2_PF11759_5-57;mouse_Q925H6_PF11759_1-56;rat_A0A0G2JU37_PF11759_1-42;rat_D3ZK72_PF11759_46-89;rat_D4A006_PF11759_6-55
PF19221	8	3	39	human_Q8NG31_PF19221_1097-1122;human_Q8NG31_PF19221_1140-1161;human_Q8NG31_PF19221_165-187;human_Q8NG31_PF19221_884-908;human_Q8NG31_PF19221_929-949;mouse_Q66JQ7_PF19221_804-826;rat_D3Z896_PF19221_828-849;rat_D3ZNX2_PF19221_246-269
PF07142	7	2	39	mouse_P19246_PF07142_542-568;mouse_P19246_PF07142_560-587;mouse_P19246_PF07142_662-688;mouse_P19246_PF07142_752-779;rat_P16884_PF07142_577-604;rat_P16884_PF07142_637-664;rat_P16884_PF07142_745-772
PF15229	7	3	26	human_A6NL46_PF15229_78-282;human_A6NNC1_PF15229_626-705;human_A8MUA0_PF15229_79-283;human_Q5PR19_PF15229_116-215;human_Q8N7R1_PF15229_209-240;human_Q96KW2_PF15229_311-362;rat_A0A0G2K6I7_PF15229_102-166
PF05340	6	1	76	arabidopsis_Q9LFB9_PF05340_413-495;arabidopsis_Q9SD74_PF05340_48-145;maize_C0P8C5_PF05340_283-408;rice_Q0DV57_PF05340_293-421;soybean_I1MB86_PF05340_40-95;soybean_I1N012_PF05340_40-103
PF14672	6	6	66	human_Q5T751_PF14672_21-60;human_Q5T753_PF14672_21-60;human_Q5T754_PF14672_21-62;human_Q5TCM9_PF14672_1-30;mouse_Q9D149_PF14672_1-25;rat_M0R5D9_PF14672_50-96
PF00257	6	5	41	arabidopsis_P42758_PF00257_124-156;arabidopsis_P42758_PF00257_58-119;maize_A0A1D6FP59_PF00257_143-200;maize_A0A1D6FP64_PF00257_251-323;maize_A0A1D6FP95_PF00257_263-325;maize_B4FKQ0_PF00257_263-326
PF14650	5	3	48	mouse_A2AKP6_PF14650_328-360;mouse_B7ZWJ3_PF14650_107-202;mouse_C0HKD3_PF14650_414-476;mouse_Q3V0M1_PF14650_107-202;rat_F1LWV6_PF14650_414-449
PF12440	5	2	35	human_O15480_PF12440_5-95;human_Q8N7X4_PF12440_96-137;rat_A0A0G2KBA4_PF12440_10-85;rat_B0BMZ9_PF12440_5-79;rat_D3ZW04_PF12440_19-82
PF07054	5	4	34	fruitfly_Q9VTR6_PF07054_1093-1122;fruitfly_Q9VTR6_PF07054_142-174;fruitfly_Q9VTR6_PF07054_797-825;fruitfly_Q9VTR6_PF07054_841-873;fruitfly_Q9VTR6_PF07054_901-928
PF15697	5	6	31	maize_A0A1D6MBI6_PF15697_1-26;maize_A0A1D6NEI2_PF15697_1-27;maize_K7VCY1_PF15697_38-88;rice_A0A0P0V731_PF15697_46-89;soybean_C6SYA4_PF15697_1-38
PF21410	5	3	25	mouse_Q7TSJ2_PF21410_266-318;mouse_Q7TSJ2_PF21410_607-774;rat_Q63560_PF21410_266-318;rat_Q63560_PF21410_667-826;rat_Q63560_PF21410_763-952
PF06623	5	5	21	human_P01889_PF06623_337-362;mouse_P01896_PF06623_147-171;mouse_P14427_PF06623_334-358;rat_A0A0G2K1E1_PF06623_344-368;rat_F7EWE4_PF06623_341-367
PF00651	4	4	1163	dictyostelium_Q54VV9_PF00651_1106-1176;fruitfly_O77459_PF00651_29-125;fruitfly_Q9VY72_PF00651_21-121;zebrafish_F1QRT7_PF00651_21-122
PF03057	4	3	49	celegans_G5EBJ0_PF03057_111-132;celegans_O44886_PF03057_68-92;celegans_P34282_PF03057_142-173;celegans_Q9XVT6_PF03057_169-199
PF11933	4	1	25	fruitfly_P35500_PF11933_555-656;mouse_A2ASI5_PF11933_558-624;rat_P08104_PF11933_558-624;zebrafish_F1R3Q5_PF11933_517-604
PF06273	4	3	22	maize_A0A1D6IE73_PF06273_338-388;rice_Q0E1I1_PF06273_160-321;rice_Q0E1I1_PF06273_330-374;soybean_K7N2D9_PF06273_21-141
PF07897	4	5	22	arabidopsis_A0A1I9LNF2_PF07897_19-48;arabidopsis_Q94F39_PF07897_11-45;maize_B6SM63_PF07897_30-70;soybean_I1KWF4_PF07897_68-100
PF01500	4	2	21	human_Q07627_PF01500_1-49;human_Q8IUG1_PF01500_1-47;human_Q9BYQ8_PF01500_4-140;rat_D3ZBD2_PF01500_4-71
PF00168	3	1	1904	dictyostelium_Q54VP0_PF00168_21-99;soybean_K7KKA9_PF00168_61-97;zebrafish_F6NZP4_PF00168_1382-1408
PF00169	3	1	1099	dictyostelium_Q54F55_PF00169_531-629;dictyostelium_Q552C1_PF00169_60-133;dictyostelium_Q8WQ85_PF00169_745-826
PF00481	3	1	701	maize_A0A1D6FDU2_PF00481_83-125;maize_A0A1D6HTC4_PF00481_66-94;maize_A0A1D6IK15_PF00481_352-390
PF00130	3	1	380	dictyostelium_Q54HC6_PF00130_500-550;dictyostelium_Q55DD4_PF00130_1142-1195;dictyostelium_Q86A02_PF00130_536-585
PF02309	3	1	277	maize_A0A1D6NML1_PF02309_56-94;maize_A0A1D6NRL0_PF02309_56-94;maize_A0A1D6QCA7_PF02309_56-94
PF02485	3	1	232	rice_A0A0P0XRC7_PF02485_141-201;rice_A0A0P0Y549_PF02485_16-49;soybean_K7MMJ4_PF02485_5-105
PF00786	3	4	150	maize_K7VMA7_PF00786_93-122;rat_B1WC33_PF00786_26-82;zebrafish_A0A2R8PW62_PF00786_29-49
PF16208	3	6	88	human_P19013_PF16208_14-75;human_Q5XKE5_PF16208_15-100;rat_Q6IG03_PF16208_64-127
PF01049	3	3	87	human_Q86SJ6_PF01049_791-847;zebrafish_A0A0R4ISC0_PF01049_709-757;zebrafish_F1R480_PF01049_905-952
PF00879	3	3	58	mouse_P50706_PF00879_1-38;mouse_P50712_PF00879_1-42;rat_F1LSU5_PF00879_1-49
PF11912	3	2	57	dictyostelium_Q54L73_PF11912_1-229;dictyostelium_Q54MT4_PF11912_3-251;dictyostelium_Q86K37_PF11912_8-126
PF04667	3	5	40	dictyostelium_Q54QV9_PF04667_54-81;dictyostelium_Q556S3_PF04667_6-54;maize_A0A1D6KF14_PF04667_30-87
PF07990	3	4	34	maize_A0A1D6HPP4_PF07990_305-490;maize_A0A1D6LHT6_PF07990_216-315;rice_A0A0P0VRF7_PF07990_302-488
PF07777	3	3	32	maize_A0A1D6GZE6_PF07777_1-33;maize_A0A1D6MEG6_PF07777_1-34;soybean_K7KRF2_PF07777_1-69
PF15273	3	1	30	human_Q5HYW2_PF15273_500-580;mouse_B1AXH1_PF15273_499-579;mouse_Q8CAF4_PF15273_225-1159
PF13266	3	3	30	arabidopsis_Q9SID9_PF13266_7-114;arabidopsis_Q9SIE0_PF13266_7-70;maize_A0A1D6IK82_PF13266_118-164
PF16596	3	3	28	arabidopsis_P42776_PF16596_129-235;maize_A0A1D6ELA3_PF16596_134-243;maize_A0A1D6JVI7_PF16596_139-265
PF05904	3	4	26	arabidopsis_F4I0M4_PF05904_132-229;maize_A0A1D6E8Q9_PF05904_8-180;soybean_I1JWR0_PF05904_226-362
PF01056	3	2	26	human_P12524_PF01056_1-43;zebrafish_Q9PSI9_PF01056_14-156;zebrafish_Q9PSJ0_PF01056_1-93
PF14642	3	4	26	human_Q5JRC9_PF14642_373-422;human_Q8NA70_PF14642_237-293;human_Q8NA70_PF14642_283-339
PF03285	3	2	24	zebrafish_A0A2R8QIL8_PF03285_254-298;zebrafish_A0A2R8RTM3_PF03285_114-215;zebrafish_F1Q5W4_PF03285_371-419
PF08729	3	3	23	celegans_A0A0K3AX73_PF08729_95-131;dictyostelium_Q54RX8_PF08729_243-288;dictyostelium_Q55BH3_PF08729_344-404
PF12490	3	2	21	dictyostelium_Q559F5_PF12490_685-786;fruitfly_Q8SY41_PF12490_766-825;zebrafish_A0A2R9YJF6_PF12490_695-739
PF16608	3	2	21	mouse_Q3UHC0_PF16608_1435-1512;rat_D3ZRA6_PF16608_1428-1505;zebrafish_A0A0R4IVQ1_PF16608_1266-1348
PF05970	2	3	589	maize_A0A1D6L9V1_PF05970_311-351;soybean_K7LII5_PF05970_623-694
PF00856	2	2	444	human_Q96T68_PF00856_378-516;scerevisiae_P38890_PF00856_124-240
PF14009	2	1	199	rice_A0A0P0WV38_PF14009_4-95;rice_A3AXQ0_PF14009_3-106
PF00388	2	2	141	soybean_A0A0R0GIK6_PF00388_113-152;zebrafish_A0A2R8QEH0_PF00388_287-308
PF14547	2	1	134	maize_A0A1D6P714_PF14547_47-129;maize_A0A1D6P720_PF14547_118-185
PF13178	2	2	103	soybean_I1J4H8_PF13178_321-391;soybean_I1JPJ6_PF13178_392-451
PF01579	2	1	87	celegans_O17727_PF01579_63-174;celegans_Q17932_PF01579_239-346
PF07893	2	1	87	rice_A0A0P0VAA7_PF07893_106-155;rice_Q6YXW1_PF07893_90-144
PF05485	2	1	85	zebrafish_E7F1W7_PF05485_5-86;zebrafish_F1R8F3_PF05485_16-94
PF05056	2	1	74	arabidopsis_F4I7E0_PF05056_16-72;soybean_K7K782_PF05056_7-97
PF10536	2	3	69	soybean_A0A0R0G6P0_PF10536_17-59;soybean_A0A0R0IV47_PF10536_28-84
PF01704	2	2	68	maize_A0A1D6HXQ3_PF01704_68-104;maize_A0A1D6IAS7_PF01704_76-181
PF02450	2	2	67	maize_A0A1D6KKN6_PF02450_48-97;rice_A0A0N7KGB4_PF02450_38-145
PF07816	2	8	63	maize_A0A1D6Q1L5_PF07816_30-128;soybean_I1K007_PF07816_56-160
PF07727	2	1	58	arabidopsis_P92520_PF07727_54-128;soybean_A0A0R0JZJ1_PF07727_913-959
PF11250	2	1	54	arabidopsis_Q9LYC0_PF11250_133-180;maize_K7V181_PF11250_117-158
PF16499	2	2	53	maize_A0A1D6KS86_PF16499_69-124;soybean_A0A0R0KI41_PF16499_34-96
PF21729	2	1	51	maize_A0A1D6DW43_PF21729_112-141;rice_A0A0P0WN83_PF21729_151-191
PF00297	2	2	50	maize_A0A1D6E101_PF00297_1014-1050;maize_A0A1D6QLP3_PF00297_1-28
PF03803	2	1	49	dictyostelium_Q54GU6_PF03803_217-277;maize_A0A1D6JDH6_PF03803_3-92
PF04774	2	3	46	calbicans_A0A1D8PG09_PF04774_25-72;maize_A0A1D6MWS2_PF04774_97-133
PF07712	2	3	37	soybean_A0A0R0EDZ4_PF07712_68-128;soybean_K7KPW1_PF07712_71-120
PF08515	2	2	36	human_P37023_PF08515_174-200;rat_P80201_PF08515_179-206
PF15240	2	5	36	human_P04280_PF15240_307-392;rat_P04474_PF15240_131-196
PF08555	2	2	32	maize_A0A1D6GYF0_PF08555_3-43;maize_A0A1D6Q9I7_PF08555_65-132
PF06102	2	1	32	maize_A0A1D6QKK7_PF06102_65-110;soybean_K7KCC4_PF06102_74-118
PF22936	2	1	30	arabidopsis_F4IWC6_PF22936_133-180;soybean_A0A368UHG8_PF22936_5-55
PF12056	2	1	29	arabidopsis_Q8L726_PF12056_338-398;soybean_K7KIS3_PF12056_74-276
PF06217	2	1	26	maize_A0A1D6EKS7_PF06217_11-76;rice_A0A0P0VV53_PF06217_2-31
PF14957	2	1	26	human_O14613_PF14957_103-143;rat_Q5PQP4_PF14957_103-147
PF01101	2	3	25	zebrafish_A0A2R8RZ61_PF01101_14-72;zebrafish_E9QI01_PF01101_2-25
PF01020	2	1	24	rice_A0A0P0VVP8_PF01020_185-208;soybean_K7MD39_PF01020_81-99
PF08698	2	1	23	maize_A0A1D6KBV1_PF08698_83-146;maize_A0A1D6KP81_PF08698_66-111
PF02451	2	1	23	soybean_P04144_PF02451_166-217;soybean_P04144_PF02451_33-74
PF12424	2	1	23	human_P23634_PF12424_1126-1171;rat_Q64568_PF12424_1151-1184
PF03629	2	1	22	rice_Q10AC1_PF03629_33-95;soybean_K7LLI2_PF03629_11-30
PF04615	2	2	21	celegans_P91280_PF04615_156-368;celegans_P91280_PF04615_362-642
PF00008	1	1	979	mouse_Q8VHS2_PF00008_265-294
PF01352	1	1	886	human_Q8NHY6_PF01352_231-268
PF12937	1	1	781	dictyostelium_Q55DI1_PF12937_9-47
PF00622	1	2	629	fruitfly_Q94545_PF00622_467-506
PF00225	1	1	626	soybean_A0A0R0HRH5_PF00225_252-276
PF00307	1	1	615	dictyostelium_Q55C56_PF00307_40-138
PF00141	1	1	612	maize_A0A1D6I839_PF00141_135-161
PF00643	1	1	565	dictyostelium_Q54MF7_PF00643_116-154
PF03171	1	1	557	soybean_K7KE80_PF03171_6-37
PF00179	1	1	544	rice_A0A0P0WX41_PF00179_32-68
PF00501	1	1	506	maize_A0A1X7YEZ5_PF00501_53-127
PF13920	1	2	492	dictyostelium_Q54IT7_PF13920_507-551
PF14432	1	1	434	arabidopsis_Q1G3C0_PF14432_25-52
PF03478	1	1	401	arabidopsis_Q9SJ76_PF03478_1-72
PF00621	1	1	386	dictyostelium_Q55CR5_PF00621_1085-1273
PF00102	1	1	363	celegans_O01508_PF00102_253-324
PF00022	1	1	357	maize_A0A1D6HAG7_PF00022_4-57
PF00954	1	2	339	rice_A0A0P0Y0I8_PF00954_331-356
PF00160	1	1	321	maize_A0A1D6LTQ0_PF00160_691-758
PF00025	1	1	320	soybean_K7LK36_PF00025_14-40
PF00320	1	1	314	maize_C0PFG1_PF00320_51-78
PF01529	1	1	308	maize_A0A1D6GTY6_PF01529_24-99
PF01095	1	2	307	rice_A0A0P0WJ77_PF01095_18-55
PF00498	1	1	297	dictyostelium_Q54ER5_PF00498_426-460
PF00079	1	2	275	rice_A0A0P0VRG4_PF00079_10-36
PF12819	1	2	269	arabidopsis_A0A1P8BEN9_PF12819_91-125
PF01363	1	1	263	soybean_K7KCR2_PF01363_419-480
PF02298	1	2	260	arabidopsis_Q9M135_PF02298_18-71
PF08266	1	1	257	zebrafish_A0A2R8RLA9_PF08266_27-68
PF00300	1	1	256	maize_A0A1D6QHB6_PF00300_21-52
PF01565	1	1	252	soybean_A0A0R0HMH0_PF01565_55-106
PF00564	1	1	252	soybean_K7KMZ0_PF00564_42-88
PF01852	1	3	238	soybean_K7MD18_PF01852_2-76
PF04554	1	4	232	arabidopsis_Q9LHS1_PF04554_158-207
PF00093	1	1	211	fruitfly_Q9VZZ4_PF00093_1468-1523
PF04548	1	1	210	arabidopsis_Q9LVT3_PF04548_883-940
PF02181	1	1	209	maize_A0A1D6KNK1_PF02181_585-664
PF05678	1	1	209	rice_A0A0P0WA21_PF05678_197-223
PF00533	1	1	207	dictyostelium_Q54LJ4_PF00533_5-111
PF12906	1	2	204	maize_A0A1D6G794_PF12906_35-59
PF07734	1	1	202	arabidopsis_A0A1P8BAX2_PF07734_4-33
PF16184	1	1	201	human_P0C091_PF16184_544-590
PF03141	1	1	197	maize_A0A1D6K7I6_PF03141_51-79
PF12697	1	1	192	rice_A0A0P0VL05_PF12697_11-102
PF01476	1	1	191	soybean_K7LC82_PF01476_1185-1222
PF04434	1	1	179	dictyostelium_Q54MA2_PF04434_51-87
PF00314	1	2	178	rice_A0A0P0XFC6_PF00314_31-70
PF03031	1	1	176	maize_A0A1D6J2I1_PF03031_602-643
PF00061	1	1	173	rat_A0A096MKC6_PF00061_35-70
PF10551	1	2	162	soybean_A0A0R0EZI8_PF10551_177-203
PF00557	1	1	161	soybean_K7L4P0_PF00557_2-92
PF00618	1	1	160	dictyostelium_Q8MVR1_PF00618_1423-1504
PF00625	1	2	159	zebrafish_B8JJJ5_PF00625_5-51
PF00026	1	1	158	soybean_A0A0R0EVR0_PF00026_350-400
PF00137	1	1	153	maize_A0A1X7YHF8_PF00137_1855-1888
PF00754	1	1	147	rat_D4A536_PF00754_5-54
PF00194	1	1	143	human_Q8WTZ4_PF00194_28-64
PF00209	1	1	136	celegans_Q9NF30_PF00209_51-90
PF01369	1	1	135	soybean_A0A0R0J0Z5_PF01369_341-376
PF00888	1	1	134	maize_A0A1D6H9E6_PF00888_3-32
PF07725	1	1	132	arabidopsis_F4JNB0_PF07725_125-145
PF01301	1	1	130	maize_A0A1D6LGV5_PF01301_599-644
PF07762	1	1	129	rice_Q94GN7_PF07762_161-223
PF05641	1	1	121	soybean_A0A0R0FHX4_PF05641_10-51
PF00365	1	1	120	maize_A0A1D6I6P4_PF00365_18-70
PF00644	1	1	115	soybean_K7K5Y1_PF00644_219-262
PF14215	1	2	115	maize_A0A1D6PBY6_PF14215_60-107
PF00266	1	2	114	fruitfly_Q8IPA0_PF00266_65-97
PF00428	1	5	111	rat_A0A0G2K4Q1_PF00428_64-92
PF04770	1	2	109	rice_A0A0P0WWD7_PF04770_15-65
PF01826	1	1	108	rat_D3ZJF8_PF01826_330-384
PF16486	1	1	104	maize_A0A1D6M0W6_PF16486_3-46
PF02141	1	1	104	dictyostelium_Q54JL9_PF02141_254-359
PF07724	1	1	104	soybean_A0A0R0HUU5_PF07724_46-165
PF22926	1	1	103	arabidopsis_Q9LYS4_PF22926_557-579
PF02205	1	1	102	dictyostelium_Q5TJ65_PF02205_196-224
PF02364	1	1	98	maize_A0A1D6JST4_PF02364_38-83
PF00224	1	1	95	soybean_A0A0R0H6D3_PF00224_5-40
PF04146	1	1	91	maize_A0A1D6Q9S3_PF04146_159-200
PF07776	1	2	91	fruitfly_Q9VXT1_PF07776_16-94
PF00887	1	1	90	dictyostelium_Q54GC8_PF00887_7-85
PF01023	1	1	88	mouse_J3QMC7_PF01023_1-33
PF13450	1	1	88	maize_A0A1D6F4G5_PF13450_37-93
PF00609	1	1	87	zebrafish_A9JR83_PF00609_507-551
PF02775	1	1	87	soybean_A0A0R0LDK4_PF02775_270-300
PF14569	1	1	86	maize_A0A1D6JDE8_PF14569_1-28
PF14380	1	1	85	arabidopsis_A0A1P8AVN7_PF14380_230-256
PF00933	1	2	85	soybean_A0A0R0G057_PF00933_50-145
PF08372	1	1	85	arabidopsis_Q9FIZ1_PF08372_422-451
PF04520	1	2	85	rice_Q84NW7_PF04520_17-155
PF01096	1	1	83	maize_A0A1D6FI80_PF01096_1-17
PF11955	1	1	83	maize_A0A1D6FZE3_PF11955_66-112
PF10604	1	1	83	maize_A0A1D6HCV9_PF10604_40-91
PF11744	1	1	81	soybean_K7MDT3_PF11744_28-79
PF02190	1	1	80	maize_A0A1D6ETU0_PF02190_360-457
PF16589	1	1	79	dictyostelium_Q54D26_PF16589_20-100
PF00195	1	2	79	soybean_A0A0R0JVW7_PF00195_20-94
PF02209	1	1	77	dictyostelium_Q54JI4_PF02209_2174-2209
PF00613	1	1	77	calbicans_A0A1D8PDV7_PF00613_333-435
PF07059	1	2	77	maize_A0A1D6LTR4_PF07059_6-112
PF13621	1	1	76	rice_A0A0P0V8Q4_PF13621_34-150
PF13649	1	1	76	mouse_Q8BNV1_PF13649_426-480
PF10409	1	1	76	human_Q5T6R2_PF10409_41-72
PF02704	1	1	74	soybean_K7LXN9_PF02704_20-66
PF02351	1	1	74	human_Q9GZZ7_PF02351_200-241
PF00151	1	1	72	zebrafish_F1QUL2_PF00151_15-172
PF00682	1	1	72	maize_A0A1D6QH67_PF00682_304-400
PF03949	1	2	71	maize_A0A1D6GNJ5_PF03949_510-560
PF13903	1	1	71	fruitfly_E1JGK3_PF13903_38-123
PF04640	1	1	71	soybean_K7LQ98_PF04640_56-94
PF01965	1	1	70	dictyostelium_Q54LR7_PF01965_130-201
PF05212	1	1	70	soybean_A0A0R0H2W7_PF05212_67-113
PF03637	1	1	66	maize_A0A1D6K5G2_PF03637_190-250
PF00390	1	1	66	maize_A0A1D6MV20_PF00390_51-92
PF14381	1	1	66	soybean_A0A0R0KNY9_PF14381_43-116
PF00274	1	1	66	rice_A0A0P0Y7D8_PF00274_223-247
PF03254	1	1	65	maize_A0A1D6HL71_PF03254_99-126
PF01749	1	1	65	dictyostelium_Q557F4_PF01749_10-99
PF21549	1	1	65	zebrafish_A0A0R4IHV9_PF21549_12-67
PF00862	1	1	65	maize_A0A1D6LL31_PF00862_195-237
PF04759	1	1	64	maize_A0A1D6FKZ4_PF04759_98-154
PF12165	1	2	64	maize_A0A1D6I3J8_PF12165_185-210
PF11883	1	1	64	soybean_A0A0R0H539_PF11883_383-423
PF01410	1	1	63	zebrafish_A0A0R4IQK1_PF01410_3-47
PF03767	1	2	62	soybean_K7KZ12_PF03767_20-71
PF05623	1	2	62	soybean_I1J4Z9_PF05623_90-138
PF01738	1	2	62	soybean_K7LTY5_PF01738_4-70
PF04997	1	1	62	soybean_A0A0R0L5S8_PF04997_10-162
PF01918	1	1	61	maize_A0A1D6JQZ2_PF01918_23-52
PF08277	1	1	61	celegans_Q9N4B4_PF08277_23-54
PF02862	1	1	60	dictyostelium_Q54EA5_PF02862_691-832
PF04563	1	2	59	maize_A0A1D6MVL6_PF04563_1-59
PF02230	1	1	59	soybean_K7KWH3_PF02230_21-70
PF00418	1	7	58	human_P27816_PF00418_931-952
PF12357	1	1	58	soybean_A0A0R0EHG4_PF12357_258-290
PF01230	1	1	58	rice_A0A0N7KDY2_PF01230_6-35
PF20451	1	1	57	rice_A0A0P0Y229_PF20451_4-28
PF04674	1	1	57	rice_A0A0P0XHB9_PF04674_42-102
PF04833	1	1	57	soybean_A0A0R0JPI0_PF04833_98-182
PF05188	1	1	56	arabidopsis_F4J1D9_PF05188_270-413
PF00528	1	1	56	ecoli_P75681_PF00528_7-105
PF04819	1	1	56	soybean_A0A0R0FLC1_PF04819_177-252
PF00333	1	1	55	rat_A0A0G2KB28_PF00333_98-123
PF20750	1	2	55	rice_A0A0P0Y5M2_PF20750_88-111
PF05000	1	1	55	rice_C7J5J8_PF05000_1-32
PF03381	1	1	55	maize_A0A1D6I9B4_PF03381_1312-1440
PF01064	1	1	52	celegans_A0A0K3AUV6_PF01064_77-167
PF01033	1	1	52	zebrafish_F1QAL8_PF01033_349-384
PF01435	1	1	52	maize_A0A1D6GNF1_PF01435_10-114
PF11904	1	1	51	maize_A0A1D6E7G4_PF11904_333-399
PF05142	1	1	51	dictyostelium_Q557I9_PF05142_314-409
PF12515	1	1	51	rice_A0A0P0VFR4_PF12515_42-84
PF17284	1	1	50	soybean_A0A0R0GC40_PF17284_420-449
PF00238	1	1	49	maize_A0A1D6EPI7_PF00238_20-49
PF02330	1	1	49	maize_A0A1D6MLK2_PF02330_94-176
PF16113	1	1	48	maize_A0A1D6K9B6_PF16113_2-35
PF00494	1	1	48	soybean_K7MRJ6_PF00494_1-65
PF09334	1	1	48	maize_A0A1D6KKN6_PF09334_103-148
PF05691	1	2	47	maize_A0A1D6PA70_PF05691_1-66
PF06418	1	1	47	maize_A0A1D6LK14_PF06418_63-103
PF22932	1	1	47	rice_B9FVR1_PF22932_2-30
PF01591	1	1	47	soybean_A0A0R0HIC4_PF01591_310-357
PF17942	1	1	47	rice_A0A0P0Y225_PF17942_380-435
PF05362	1	1	46	rice_A0A0P0XAG0_PF05362_153-185
PF02922	1	1	46	maize_A0A1D6H9Q8_PF02922_165-205
PF00438	1	1	46	soybean_A0A0R0KXB0_PF00438_6-57
PF04042	1	1	46	maize_A0A1D6KL62_PF04042_257-340
PF04675	1	1	45	celegans_Q9GUG2_PF04675_15-88
PF01255	1	1	45	maize_A0A1D6K5D3_PF01255_193-270
PF01779	1	1	45	maize_A0A1D6GWM6_PF01779_25-62
PF00136	1	1	45	mjannaschii_Q58295_PF00136_790-884
PF02137	1	1	44	maize_A0A1D6QBN7_PF02137_73-136
PF00398	1	1	44	rice_A0A0P0V2L0_PF00398_10-110
PF04526	1	1	44	rice_A0A0P0YAE4_PF04526_128-181
PF12678	1	1	44	maize_A0A1D6Q853_PF12678_41-75
PF04928	1	1	44	rice_Q0JK16_PF04928_64-111
PF02115	1	1	43	maize_A0A1D6FQS0_PF02115_22-75
PF05634	1	1	43	soybean_I1KDE4_PF05634_248-306
PF20235	1	1	43	rice_A0A0P0XVL5_PF20235_40-95
PF01198	1	1	43	soybean_K7KKG7_PF01198_11-59
PF02343	1	1	42	celegans_F3NWX3_PF02343_44-102
PF07522	1	1	42	calbicans_A0A1D8PCQ2_PF07522_597-658
PF00362	1	1	41	mouse_Q3UV74_PF00362_123-173
PF20252	1	1	41	dictyostelium_Q54G75_PF20252_1547-1702
PF06512	1	2	41	rat_F1LQQ7_PF06512_764-948
PF08458	1	1	41	rice_A0A0N7KUB7_PF08458_270-314
PF00940	1	2	40	soybean_K7L904_PF00940_228-255
PF01018	1	1	39	soybean_A0A0R0LKC4_PF01018_50-100
PF03476	1	1	39	maize_A0A1D6EVE5_PF03476_268-321
PF03662	1	1	39	maize_A0A1D6QBZ8_PF03662_1-49
PF14648	1	1	38	human_P0C866_PF14648_46-69
PF12481	1	2	38	soybean_K7L7T0_PF12481_1-35
PF00794	1	1	38	dictyostelium_Q556N9_PF00794_265-328
PF00121	1	1	37	rice_Q0DNG9_PF00121_20-78
PF22667	1	1	37	maize_A0A1D6NFX8_PF22667_30-57
PF08534	1	1	37	soybean_K7L125_PF08534_1-75
PF06068	1	1	37	maize_A0A1D6N7M0_PF06068_16-71
PF03162	1	1	37	maize_A0A1D6FBD7_PF03162_235-269
PF01395	1	1	36	fruitfly_A1ZBP9_PF01395_127-195
PF03501	1	1	36	soybean_A0A0R0L7U5_PF03501_20-56
PF14571	1	2	36	soybean_A0A0R0FNZ3_PF14571_117-154
PF21485	1	1	36	maize_A0A1D6NZT2_PF21485_11-35
PF01222	1	1	35	fruitfly_Q8MLV1_PF01222_304-508
PF06479	1	1	35	zebrafish_E7F499_PF06479_308-377
PF08235	1	1	35	rice_Q6L4Z4_PF08235_826-884
PF04607	1	1	35	soybean_A0A0R0KXZ6_PF04607_135-172
PF06136	1	1	35	maize_A0A1D6HJ21_PF06136_335-369
PF03265	1	2	34	dictyostelium_Q54HJ7_PF03265_400-497
PF05221	1	1	34	soybean_K7N1M7_PF05221_41-104
PF04502	1	1	34	arabidopsis_Q9C606_PF04502_26-133
PF01636	1	1	34	calbicans_Q5A922_PF01636_137-249
PF04732	1	2	34	zebrafish_F1QCR7_PF04732_9-81
PF00674	1	1	34	scerevisiae_P39549_PF00674_1-38
PF00827	1	1	33	rice_Q5Z4M3_PF00827_2-54
PF13891	1	1	33	celegans_P46582_PF13891_254-306
PF16134	1	2	32	rice_A0A0P0VC44_PF16134_39-193
PF01667	1	1	32	soybean_A0A0R0FZM4_PF01667_7-50
PF02735	1	1	31	maize_A0A1D6F8Z7_PF02735_456-518
PF06911	1	3	31	arabidopsis_A0A1I9LQF6_PF06911_70-218
PF02864	1	1	31	rat_A0A0G2JX93_PF02864_695-783
PF06585	1	1	31	fruitfly_Q4ABK2_PF06585_34-102
PF15789	1	1	30	human_Q9Y3F1_PF15789_3-52
PF12436	1	1	30	rice_Q0DR28_PF12436_26-84
PF10367	1	1	30	dictyostelium_Q54LI4_PF10367_902-1004
PF14624	1	1	30	rice_Q2QZG7_PF14624_72-116
PF03256	1	1	30	calbicans_A0A1D8PE86_PF03256_172-219
PF16205	1	1	29	maize_A0A1D6KJS6_PF16205_251-287
PF01227	1	1	29	zebrafish_A0A2R8PYH5_PF01227_1-70
PF17144	1	2	29	soybean_A0A368UIG9_PF17144_367-397
PF04979	1	4	29	spombe_O13771_PF04979_58-281
PF01290	1	1	29	rat_D4A3X0_PF01290_89-126
PF13358	1	1	29	zebrafish_A0A0G2L7W9_PF13358_435-474
PF11882	1	2	28	calbicans_A0A1D8PDW6_PF11882_398-587
PF16078	1	1	28	fruitfly_Q2MGL7_PF16078_50-84
PF04573	1	2	28	maize_A0A1D6NG98_PF04573_469-511
PF12214	1	3	28	arabidopsis_F4K6K7_PF12214_210-303
PF12076	1	1	28	soybean_A0A0R0KH20_PF12076_200-238
PF05757	1	1	28	soybean_A0A0R0EJT5_PF05757_1-149
PF04096	1	1	27	spombe_O14042_PF04096_67-199
PF01676	1	1	27	maize_A0A1D6DVL7_PF01676_29-62
PF15371	1	1	27	rat_A0A0G2JUN1_PF15371_68-150
PF01746	1	1	27	ecoli_P0A873_PF01746_23-221
PF04827	1	1	27	soybean_A0A0R0K6I8_PF04827_119-200
PF08540	1	1	27	soybean_A0A0R0JR29_PF08540_148-250
PF03488	1	1	27	celegans_Q9TZF3_PF03488_30-77
PF05694	1	1	26	maize_A0A1D6HGH8_PF05694_115-154
PF06219	1	1	26	maize_A0A1D6NZF3_PF06219_169-234
PF00672	1	1	26	ecoli_P39453_PF00672_352-403
PF09514	1	2	26	rat_P0C6Y7_PF09514_175-205
PF03878	1	1	26	rat_Q6PEC3_PF03878_178-254
PF06876	1	1	25	arabidopsis_P0CG07_PF06876_16-55
PF03969	1	1	25	rice_A0A0P0XDP0_PF03969_85-181
PF05277	1	1	25	maize_A0A1D6PL64_PF05277_919-1026
PF06087	1	1	25	soybean_A0A0R0K355_PF06087_739-857
PF05450	1	1	24	soybean_K7LJJ3_PF05450_15-102
PF12330	1	1	24	soybean_A0A0R0KNG3_PF12330_9-135
PF05631	1	1	24	maize_A0A1D6M300_PF05631_1-122
PF06246	1	1	24	maize_A0A1D6F927_PF06246_2-58
PF16719	1	1	24	maize_A0A1D6LGF3_PF16719_3-43
PF00116	1	1	23	soybean_A0A0R0G0V2_PF00116_128-151
PF03380	1	1	23	celegans_Q9XV20_PF03380_29-60
PF02189	1	1	23	mouse_P11911_PF02189_179-198
PF00580	1	2	23	soybean_A0A0R0IQJ0_PF00580_294-394
PF08374	1	1	22	zebrafish_A0A2R8Q489_PF08374_11-89
PF04367	1	1	22	rice_Q0INC1_PF04367_128-176
PF08597	1	1	22	rice_Q65X67_PF08597_1-91
PF08926	1	1	22	celegans_H9G328_PF08926_453-586
PF18404	1	1	22	maize_A0A1D6HNS8_PF18404_1590-1665
PF11935	1	1	22	soybean_I1L9X8_PF11935_67-151
PF09420	1	1	22	arabidopsis_Q8RWK5_PF09420_3-69
PF09412	1	1	22	maize_A0A1D6Q696_PF09412_2-67
PF04776	1	1	22	arabidopsis_Q9FN07_PF04776_152-200
PF05602	1	1	22	maize_A0A1D6IZI4_PF05602_10-100
PF08571	1	1	22	dictyostelium_Q54WR6_PF08571_6-61
PF12336	1	1	21	zebrafish_Q32PP9_PF12336_77-178
PF05786	1	2	21	rice_A0A0P0V3K8_PF05786_5-183
PF02733	1	1	21	dictyostelium_Q55EE0_PF02733_18-142
PF06547	1	1	21	maize_A0A1D6HEZ5_PF06547_46-139
PF01396	1	1	21	ecoli_P45771_PF01396_145-167
PF11815	1	1	21	maize_A0A1D6ENT7_PF11815_5-63
PF19046	1	3	21	human_A0A1B0GV03_PF19046_576-616
PF07889	1	1	21	maize_A0A1D6PGV5_PF07889_169-223
PF01885	1	1	21	maize_A0A1D6LHQ3_PF01885_58-90
PF05608	1	1	21	rice_A0A0P0WJV6_PF05608_1-82
PF12347	1	1	21	mouse_Q60929_PF12347_95-151
PF10351	1	1	21	rice_A0A0P0VYE3_PF10351_374-585
PF02906	1	1	21	dictyostelium_Q54F30_PF02906_114-246
PF17781	1	1	21	soybean_A0A0R0HID0_PF17781_117-172
PF00069	0	2	6779
PF00053	0	3	648
PF01094	0	2	583
PF03106	0	2	547
PF00702	0	2	494
PF00122	0	2	450
PF00112	0	2	402
PF01453	0	2	397
PF00450	0	3	327
PF00190	0	2	317
PF00072	0	2	297
PF00650	0	2	296
PF00332	0	2	284
PF14368	0	2	251
PF03168	0	2	241
PF10318	0	2	237
PF00433	0	2	234
PF01827	0	2	228
PF03953	0	2	221
PF04937	0	2	216
PF03195	0	2	212
PF02373	0	2	208
PF10250	0	2	206
PF00567	0	2	205
PF00704	0	2	197
PF13087	0	2	194
PF00722	0	2	193
PF16211	0	2	175
PF15227	0	2	166
PF03822	0	2	166
PF00135	0	2	165
PF00503	0	2	161
PF00246	0	2	157
PF05792	0	3	150
PF08268	0	2	148
PF00021	0	2	133
PF04570	0	2	131
PF10294	0	2	130
PF07651	0	2	129
PF02826	0	2	128
PF03080	0	2	127
PF08022	0	2	127
PF03129	0	2	121
PF05911	0	2	119
PF00180	0	2	115
PF00688	0	2	106
PF01697	0	2	105
PF08381	0	2	105
PF15974	0	5	104
PF05938	0	2	104
PF14365	0	2	103
PF01425	0	2	100
PF14299	0	2	98
PF02889	0	3	97
PF00995	0	2	93
PF01027	0	2	93
PF20669	0	2	93
PF02714	0	2	92
PF01715	0	2	89
PF16561	0	3	85
PF03004	0	2	83
PF01221	0	2	80
PF00198	0	2	80
PF07534	0	2	79
PF02263	0	3	78
PF03321	0	2	78
PF03098	0	2	77
PF01431	0	2	75
PF00157	0	2	74
PF01416	0	2	74
PF05647	0	2	73
PF02797	0	2	73
PF00667	0	2	71
PF05605	0	3	70
PF00725	0	2	69
PF03982	0	2	69
PF01448	0	2	68
PF00694	0	2	66
PF01273	0	2	65
PF00588	0	2	63
PF05637	0	2	62
PF03181	0	2	62
PF01559	0	2	62
PF01107	0	2	59
PF14681	0	2	58
PF22352	0	2	57
PF00221	0	2	57
PF03015	0	2	57
PF06733	0	2	56
PF08323	0	2	56
PF20869	0	2	56
PF01026	0	2	55
PF00698	0	2	55
PF17846	0	3	55
PF04832	0	2	52
PF08414	0	2	51
PF10497	0	2	51
PF04765	0	2	51
PF00049	0	3	50
PF04788	0	2	50
PF00163	0	2	49
PF12274	0	2	48
PF04030	0	2	46
PF03399	0	2	46
PF01409	0	2	46
PF03463	0	2	46
PF09713	0	2	46
PF05461	0	2	45
PF00161	0	2	45
PF07876	0	2	44
PF01342	0	2	43
PF01130	0	2	42
PF12043	0	2	41
PF00624	0	2	40
PF00368	0	2	40
PF06312	0	3	40
PF04942	0	2	40
PF05705	0	2	40
PF01012	0	2	39
PF03189	0	2	39
PF02678	0	2	39
PF04101	0	2	39
PF01411	0	2	38
PF02163	0	2	38
PF02668	0	2	38
PF13236	0	2	38
PF04826	0	2	38
PF04538	0	2	37
PF00456	0	2	36
PF02520	0	2	36
PF03987	0	3	35
PF04752	0	2	35
PF09532	0	2	34
PF04068	0	2	34
PF01966	0	2	34
PF03250	0	2	34
PF01643	0	2	34
PF01682	0	2	33
PF18995	0	2	33
PF03152	0	2	33
PF01153	0	2	33
PF07910	0	2	32
PF05831	0	4	31
PF04127	0	2	31
PF10354	0	3	31
PF01781	0	2	31
PF16182	0	4	30
PF01702	0	2	30
PF08159	0	2	30
PF20791	0	2	29
PF13911	0	2	29
PF03242	0	2	28
PF09668	0	2	28
PF05154	0	2	27
PF02238	0	2	27
PF16165	0	2	26
PF04842	0	2	26
PF01439	0	3	26
PF03103	0	3	26
PF06978	0	2	26
PF15936	0	2	26
PF17218	0	2	26
PF16543	0	2	26
PF13297	0	2	25
PF12480	0	2	25
PF13330	0	2	25
PF21180	0	2	24
PF04503	0	3	24
PF11833	0	2	24
PF05093	0	2	23
PF03694	0	2	23
PF06964	0	2	23
PF05564	0	3	23
PF02840	0	2	23
PF09243	0	2	23
PF05348	0	2	22
PF01259	0	2	22
PF00507	0	2	22
PF00809	0	2	21
PF02537	0	2	21
PF13401	0	2	21
PF03587	0	2	21
PF03937	0	2	21
PF04909	0	2	21

## Sheet: S5
Table S5 - Comparison of structure and Pfam prediction confidence scores (average pLDDT and -log10(e-value), respectively) for all singleton clusters used in the analysis
domain_id	pLDDT	-log10(e-value)	domain_name
calbicans_A0A1D8PS91_PF13634_240-300	41.37	-5.17609	Nucleoporin FG repeat region
scerevisiae_Q02629_PF13634_16-83	41.3	-4.60206	Nucleoporin FG repeat region
dictyostelium_Q54XC5_PF13634_479-564	43.19	-4.51851	Nucleoporin FG repeat region
scerevisiae_P48837_PF13634_3-79	40.71	-4.11394	Nucleoporin FG repeat region
fruitfly_Q9VCH5_PF13634_2-74	33.2	-3.20412	Nucleoporin FG repeat region
human_Q9BYR0_PF13885_178-210	36.19	-3.11394	Keratin, high sulfur B2 protein
human_Q9BYQ3_PF13885_116-157	38.12	-3.11394	Keratin, high sulfur B2 protein
mouse_A0A0A0MQA4_PF13885_85-119	41.32	-2.98227	Keratin, high sulfur B2 protein
ecoli_P45771_PF01396_145-167	90.97	-2.76343	Topoisomerase DNA binding C4 zinc finger
human_P60411_PF13885_22-65	38.32	-2.74036	Keratin, high sulfur B2 protein
human_Q9BYQ0_PF13885_116-157	37.76	-2.72428	Keratin, high sulfur B2 protein
mouse_L7N2C3_PF13885_156-197	34.89	-2.41497	Keratin, high sulfur B2 protein
human_P60331_PF13885_21-59	36.81	-2.36173	Keratin, high sulfur B2 protein
mouse_A2A4M0_PF13885_226-262	34.82	-2.25527	Keratin, high sulfur B2 protein
rat_A0A0G2K9W3_PF13885_311-353	36.57	-2.23045	Keratin, high sulfur B2 protein
zebrafish_F6NZP4_PF00168_1382-1408	28.35	-2.11394	C2 domain
mouse_E9Q2H5_PF13885_192-225	41.28	-2.11394	Keratin, high sulfur B2 protein
human_P60371_PF13885_248-277	34.54	-1.97772	Keratin, high sulfur B2 protein
mouse_A2A5X4_PF13885_105-145	48.35	-1.91381	Keratin, high sulfur B2 protein
calbicans_A0A1D8PKH4_PF13634_109-184	36.46	-1.6721	Nucleoporin FG repeat region
celegans_G5EEH9_PF13634_202-240	31.27	-1.62325	Nucleoporin FG repeat region
dictyostelium_Q559R3_PF13634_881-988	72.84	-1.59106	Nucleoporin FG repeat region
human_P60328_PF13885_6-38	38.2	-1.5563	Keratin, high sulfur B2 protein
mouse_A0A1W2P860_PF13885_205-245	33.3	-1.41497	Keratin, high sulfur B2 protein
human_Q96QE4_PF15779_436-465	34	-1.34242	Leucine-rich repeat-containing protein 37 family
human_Q6ZRG5_PF15779_98-119	57.57	-1.34242	Leucine-rich repeat-containing protein 37 family
dictyostelium_Q555D2_PF13634_1129-1207	39.72	-0.954243	Nucleoporin FG repeat region
human_A8MUX0_PF13885_296-334	35.77	-0.763428	Keratin, high sulfur B2 protein
mouse_A0A1W2P7U0_PF13885_23-63	39.08	-0.69897	Keratin, high sulfur B2 protein
human_A6NMS7_PF15779_738-767	30.08	-0.690196	Leucine-rich repeat-containing protein 37 family
celegans_Q9XWK3_PF13634_460-528	35.45	-0.662758	Nucleoporin FG repeat region
human_A6NM11_PF15779_739-767	30.58	-0.361728	Leucine-rich repeat-containing protein 37 family
mouse_Q62220_PF13885_183-220	31.58	-0.342423	Keratin, high sulfur B2 protein
human_Q6ZRG5_PF15779_18-47	49.03	-0.30103	Leucine-rich repeat-containing protein 37 family
dictyostelium_Q559F5_PF12490_685-786	50.35	-0.146128	BCAS3 microtubule associated cell migration factor, C-terminal
dictyostelium_Q557I9_PF05142_314-409	53.12	-0.0791812	Domain of unknown function (DUF702)
maize_A0A1D6FDU2_PF00481_83-125	39.17	-0.0413927	Protein phosphatase 2C
fruitfly_Q9Y1T2_PF05923_862-883	34.86	0	APC repeat
human_P60409_PF13885_249-281	35.29	0.05061	Keratin, high sulfur B2 protein
rice_Q8LGX9_PF05498_36-73	55.29	0.142668	Rapid ALkalinization Factor (RALF)
fruitfly_Q8SY41_PF12490_766-825	40.93	0.154902	BCAS3 microtubule associated cell migration factor, C-terminal
maize_A0A1D6H4J6_PF05097_42-73	75.11	0.200659	Protein of unknown function (DUF688)
soybean_K7LC82_PF01476_1185-1222	47.36	0.221849	LysM domain
scerevisiae_P32521_PF08226_165-243	33.61	0.221849	Domain of unknown function (DUF1720)
rice_A0A0P0XAG0_PF05362_153-185	61.13	0.229148	Lon protease (S16) C-terminal proteolytic domain
dictyostelium_Q55D13_PF05710_1-68	35.21	0.236572	Coiled coil
rice_A0A0N7KDY2_PF01230_6-35	80.23	0.236572	HIT domain
human_Q8NG31_PF19221_929-949	29.19	0.244125	MELT motif
rat_A0A0G2JZW4_PF05923_1169-1191	30.98	0.259637	APC repeat
celegans_A0A0K3AUV6_PF01064_77-167	74.71	0.283997	Activin types I and II receptor domain
zebrafish_A0A2R9YJF6_PF12490_695-739	52.37	0.283997	BCAS3 microtubule associated cell migration factor, C-terminal
maize_A0A1D6I3J8_PF12165_185-210	55.92	0.327902	Alfin
arabidopsis_Q9LHS1_PF04554_158-207	40.42	0.327902	Extensin-like region
mouse_P14427_PF06623_334-358	42.91	0.327902	MHC_I C-terminus
dictyostelium_Q54MA2_PF04434_51-87	42.7	0.346787	SWIM zinc finger
calbicans_A0A1D8PG09_PF04774_25-72	70.95	0.39794	Hyaluronan / mRNA binding family
rice_Q851P2_PF05097_7-32	75.15	0.39794	Protein of unknown function (DUF688)
fruitfly_Q94545_PF00622_467-506	97.62	0.420216	SPRY domain
maize_B6SMV8_PF05498_58-102	65.47	0.431798	Rapid ALkalinization Factor (RALF)
fruitfly_Q9VAS9_PF05923_967-988	29.69	0.431798	APC repeat
calbicans_A0A1D8PCQ2_PF07522_597-658	75.47	0.455932	DNA repair metallo-beta-lactamase
human_Q96T68_PF00856_378-516	42.11	0.481486	SET domain
dictyostelium_Q556N9_PF00794_265-328	78.73	0.481486	PI3-kinase family, ras-binding domain
maize_A0A1D6G794_PF12906_35-59	45.38	0.508638	RING-variant domain
mouse_P01896_PF06623_147-171	51.14	0.537602	MHC_I C-terminus
maize_A0A1D6HTC4_PF00481_66-94	47.63	0.568636	Protein phosphatase 2C
spombe_Q10172_PF08226_615-661	34.61	0.585027	Domain of unknown function (DUF1720)
human_O95996_PF05923_1389-1408	34.01	0.585027	APC repeat
rat_D3ZK72_PF11759_46-89	44.79	0.638272	Keratin-associated matrix
fruitfly_Q9Y1T2_PF05923_784-807	37.3	0.677781	APC repeat
zebrafish_A0A2R8PW62_PF00786_29-49	69.5	0.677781	P21-Rho-binding domain
scerevisiae_P32521_PF08226_423-482	35.69	0.677781	Domain of unknown function (DUF1720)
fruitfly_Q8IPA0_PF00266_65-97	89.32	0.721246	Aminotransferase class-V
mouse_Q925H6_PF11759_1-56	46.15	0.721246	Keratin-associated matrix
arabidopsis_Q9LVU9_PF05097_38-81	62.9	0.79588	Protein of unknown function (DUF688)
soybean_K7L904_PF00940_228-255	94.85	0.79588	DNA-dependent RNA polymerase
scerevisiae_P38890_PF00856_124-240	91.72	0.79588	SET domain
rice_Q6YXW1_PF07893_90-144	58.47	0.823909	Protein of unknown function (DUF1668)
maize_A0A1D6FI80_PF01096_1-17	84.03	0.853872	Transcription factor S-II (TFIIS)
arabidopsis_A0A1P8AVN7_PF14380_230-256	71.37	0.853872	Wall-associated receptor kinase C-terminal
zebrafish_Q32PP9_PF12336_77-178	53.37	0.853872	SOX transcription factor
mouse_A0A1W2P860_PF13885_168-203	34.14	0.853872	Keratin, high sulfur B2 protein
arabidopsis_Q5S4T5_PF05097_37-68	61.07	0.886057	Protein of unknown function (DUF688)
fruitfly_Q9VAS9_PF05923_1145-1165	29.64	0.886057	APC repeat
maize_A0A1D6EPI7_PF00238_20-49	72.91	0.920819	Ribosomal protein L14p/L23e
human_P60014_PF13885_164-197	34.43	0.920819	Keratin, high sulfur B2 protein
rice_A0A0P0VIP8_PF05097_38-76	67.84	0.920819	Protein of unknown function (DUF688)
zebrafish_A0A2R8QEH0_PF00388_287-308	70.67	0.958607	Phosphatidylinositol-specific phospholipase C, X domain
rice_Q0IU66_PF05097_26-81	55.67	0.958607	Protein of unknown function (DUF688)
rice_Q2QZG7_PF14624_72-116	68.3	0.958607	VWA / Hh protein intein-like
arabidopsis_A0A1P8BAX2_PF07734_4-33	57.58	1	F-box associated
soybean_K7KWH3_PF02230_21-70	81.23	1	Phospholipase/Carboxylesterase
rat_F1M5B9_PF15779_510-540	29.11	1	Leucine-rich repeat-containing protein 37 family
soybean_K7KH38_PF05097_28-71	63.93	1.01323	Protein of unknown function (DUF688)
rice_A0A0P0Y0I8_PF00954_331-356	77.97	1.02687	S-locus glycoprotein domain
dictyostelium_Q54LJ4_PF00533_5-111	30.11	1.08092	BRCA1 C Terminus (BRCT) domain
soybean_K7MD39_PF01020_81-99	72.46	1.10791	Ribosomal L40e family
celegans_Q9N4B4_PF08277_23-54	65.41	1.13668	PAN-like domain
rat_A0A096MKC6_PF00061_35-70	92.95	1.14267	Lipocalin / cytosolic fatty-acid binding protein family
mouse_P11911_PF02189_179-198	52.57	1.14267	Immunoreceptor tyrosine-based activation motif
soybean_A0A0R0K355_PF06087_739-857	30.97	1.1549	Tyrosyl-DNA phosphodiesterase
rat_D3Z896_PF19221_828-849	37.89	1.19382	MELT motif
soybean_K7KE80_PF03171_6-37	86.15	1.22185	2OG-Fe(II) oxygenase superfamily
human_Q8NHY6_PF01352_231-268	29.24	1.284	KRAB box
calbicans_A0A1D8PM92_PF13634_176-265	31.63	1.284	Nucleoporin FG repeat region
mouse_Q66JQ7_PF19221_804-826	38.07	1.284	MELT motif
fruitfly_Q9VTR6_PF07054_1093-1122	26.72	1.3098	Pericardin like repeat
soybean_A0A0R0GC40_PF17284_420-449	45.36	1.3098	Spermidine synthase tetramerisation domain
calbicans_Q5A922_PF01636_137-249	96.54	1.3279	Phosphotransferase enzyme family
maize_B4FBF7_PF05097_7-48	57.01	1.33724	Protein of unknown function (DUF688)
dictyostelium_Q55DI1_PF12937_9-47	67.11	1.33724	F-box-like
mouse_A0A1W2P7T6_PF13885_104-138	34.04	1.33724	Keratin, high sulfur B2 protein
maize_B6SWW2_PF05097_6-52	65.07	1.36653	Protein of unknown function (DUF688)
arabidopsis_F4JNB0_PF07725_125-145	52.86	1.40894	Leucine Rich Repeat
celegans_Q17932_PF01579_239-346	79.42	1.4437	Domain of unknown function (DUF19)
celegans_O17727_PF01579_63-174	54.22	1.4437	Domain of unknown function (DUF19)
human_A0A0G2JLE6_PF13885_144-188	34.66	1.48149	Keratin, high sulfur B2 protein
arabidopsis_Q8RWK5_PF09420_3-69	78.18	1.49485	Ribosome biogenesis protein Nop16
soybean_K7MD18_PF01852_2-76	43.94	1.52288	START domain
dictyostelium_Q54SL4_PF05710_1-39	47.74	1.52288	Coiled coil
maize_A0A1D6QLP3_PF00297_1-28	33.64	1.5376	Ribosomal protein L3
mouse_Q60929_PF12347_95-151	43.09	1.5376	Holliday junction regulator protein family C-terminal repeat
rice_A0A0P0VAA7_PF07893_106-155	47.24	1.5376	Protein of unknown function (DUF1668)
celegans_G5EEH9_PF13634_409-480	31.87	1.55284	Nucleoporin FG repeat region
soybean_K7LLI2_PF03629_11-30	60.12	1.56864	Carbohydrate esterase, sialic acid-specific acetylesterase
spombe_Q10172_PF08226_512-565	33.19	1.58503	Domain of unknown function (DUF1720)
dictyostelium_Q55EH6_PF05710_1-53	43.05	1.60206	Coiled coil
rat_A0A0G2JZW4_PF05923_1404-1426	33.62	1.61979	APC repeat
mouse_Q8VHS2_PF00008_265-294	65.99	1.61979	EGF-like domain
human_P60372_PF13885_250-289	31.54	1.63827	Keratin, high sulfur B2 protein
mouse_Q9Z1K7_PF05923_1370-1392	33.79	1.63827	APC repeat
human_P0C091_PF16184_544-590	69.47	1.67778	Cadherin-like
dictyostelium_Q54LI4_PF10367_902-1004	77.62	1.67778	Vacuolar sorting protein 39 domain 2
dictyostelium_Q55AF0_PF05710_2-71	36.59	1.67778	Coiled coil
rat_D3ZGB2_PF13885_113-157	32.74	1.67778	Keratin, high sulfur B2 protein
rat_D4A006_PF11759_6-55	41.2	1.69897	Keratin-associated matrix
celegans_O01508_PF00102_253-324	88.83	1.76955	Protein-tyrosine phosphatase
maize_A0A1D6Q9S3_PF04146_159-200	43.78	1.76955	YT521-B-like domain
maize_A0A1D6Q9I7_PF08555_65-132	72.5	1.79588	FAM32A
soybean_I1KDE4_PF05634_248-306	88.75	1.79588	APO RNA-binding
mouse_J3QMC7_PF01023_1-33	58.41	1.79588	S-100/ICaBP type calcium binding domain
rice_B9FWB7_PF05498_34-74	51.05	1.82391	Rapid ALkalinization Factor (RALF)
spombe_O13736_PF08226_1181-1251	34.13	1.85387	Domain of unknown function (DUF1720)
maize_A0A1D6LHQ3_PF01885_58-90	54.61	1.85387	RNA 2'-phosphotransferase, Tpt1 / KptA family
scerevisiae_Q02199_PF13634_181-246	41.69	1.85387	Nucleoporin FG repeat region
human_P60411_PF13885_114-154	35.37	1.85387	Keratin, high sulfur B2 protein
dictyostelium_Q54HC6_PF00130_500-550	27.54	1.85387	Phorbol esters/diacylglycerol binding domain (C1 domain)
rat_D3ZW04_PF12440_19-82	41.35	1.85387	Melanoma associated antigen family N terminal
calbicans_A0A1D8PDW6_PF11882_398-587	76.48	1.85387	Domain of unknown function (DUF3402)
rice_Q0DNG9_PF00121_20-78	52.12	1.85387	Triosephosphate isomerase
soybean_A0A0R0FHX4_PF05641_10-51	41.44	1.88606	Agenet domain
soybean_I1LUI3_PF05498_23-73	60.25	1.88606	Rapid ALkalinization Factor (RALF)
maize_A0A1D6MEG6_PF07777_1-34	57.59	1.92082	G-box binding protein MFMR
zebrafish_F1QAL8_PF01033_349-384	47.57	1.92082	Somatomedin B domain
arabidopsis_F4JFH6_PF05097_36-97	57.25	1.95861	Protein of unknown function (DUF688)
human_Q8N7X4_PF12440_96-137	45.51	1.95861	Melanoma associated antigen family N terminal
rat_A0A0G2JZW4_PF05923_1280-1301	30.79	2	APC repeat
mouse_Q08EG8_PF13885_104-144	35.04	2	Keratin, high sulfur B2 protein
rice_Q5QMB5_PF05097_54-87	66.03	2	Protein of unknown function (DUF688)
soybean_P04144_PF02451_33-74	31.43	2.01773	Nodulin
maize_A0A1D6GYF0_PF08555_3-43	31.43	2.02228	FAM32A
maize_A0A1D6EKS7_PF06217_11-76	61.02	2.02228	GAGA binding protein-like family
dictyostelium_Q54ER5_PF00498_426-460	30.74	2.02228	FHA domain
rice_A0A0P0Y5M2_PF20750_88-111	54.33	2.02228	Poly(A) polymerase nucleotidyltransferase domain
arabidopsis_Q9LYS4_PF22926_557-579	60.38	2.04096	C1 domain-like, C-terminal
celegans_Q9TZF3_PF03488_30-77	27.54	2.07572	Nematode insulin-related peptide beta type
maize_A0A1D6ML12_PF05498_36-74	59.22	2.09691	Rapid ALkalinization Factor (RALF)
human_Q96KW2_PF15229_311-362	40.34	2.09691	POM121 family
maize_A0A1D6HCV9_PF10604_40-91	43.72	2.10237	Polyketide cyclase / dehydrase and lipid transport
human_Q86SJ6_PF01049_791-847	41.62	2.10237	Cadherin, Y-type LIR-motif
rat_A0A0G2K6I7_PF15229_102-166	54.33	2.10791	POM121 family
fruitfly_Q9VTR6_PF07054_797-825	26.16	2.11351	Pericardin like repeat
rat_F1MA59_PF01391_341-399	39.2	2.11351	Collagen triple helix repeat (20 copies)
mouse_B1AVK5_PF01391_561-618	41.18	2.11351	Collagen triple helix repeat (20 copies)
maize_A0A1D6PA70_PF05691_1-66	27.67	2.14874	Raffinose synthase or seed imbibition protein Sip1
rat_P20909_PF01391_728-781	38.31	2.16749	Collagen triple helix repeat (20 copies)
rice_A0A0P0VRG4_PF00079_10-36	81.55	2.16749	Serpin (serine protease inhibitor)
maize_A0A1D6FBD7_PF03162_235-269	55.99	2.17393	Tyrosine phosphatase family
soybean_A0A0R0EZI8_PF10551_177-203	63.83	2.17393	MULE transposase domain
maize_K7VMA7_PF00786_93-122	68.14	2.18709	P21-Rho-binding domain
rat_F1M6Q3_PF01391_922-976	40.11	2.18709	Collagen triple helix repeat (20 copies)
rice_A0A0P0Y229_PF20451_4-28	84.02	2.20761	Calmodulin binding protein central domain
mouse_Q61245_PF01391_728-781	34.76	2.21467	Collagen triple helix repeat (20 copies)
fruitfly_A1ZBP9_PF01395_127-195	62.33	2.23657	PBP/GOBP family
mouse_A6H584_PF01391_1474-1525	33.55	2.23657	Collagen triple helix repeat (20 copies)
mouse_P19246_PF07142_560-587	38.48	2.24413	Repeat of unknown function (DUF1388)
ecoli_P39453_PF00672_352-403	57.12	2.25181	HAMP domain
maize_A0A1D6HL71_PF03254_99-126	46.22	2.26761	Xyloglucan fucosyltransferase
spombe_O14042_PF04096_67-199	94.37	2.27572	Nucleoporin autopeptidase
mouse_Q9D149_PF14672_1-25	53.98	2.284	Late cornified envelope
zebrafish_X1WCV8_PF01391_1238-1296	38.11	2.30103	Collagen triple helix repeat (20 copies)
rice_Q0DR28_PF12436_26-84	59.04	2.3098	ICP0-binding domain of Ubiquitin-specific protease 7
spombe_Q09793_PF13634_54-153	44.2	2.34679	Nucleoporin FG repeat region
human_Q3LI59_PF11759_1-54	33.97	2.36653	Keratin-associated matrix
zebrafish_X1WFR7_PF01391_1357-1411	44.02	2.38722	Collagen triple helix repeat (20 copies)
rat_A0A0G2KB28_PF00333_98-123	61.31	2.38722	Ribosomal protein S5, N-terminal domain
human_A6NNC1_PF15229_626-705	36.49	2.4437	POM121 family
maize_A0A1D6E7G4_PF11904_333-399	36.13	2.45593	GPCR-chaperone
celegans_P46582_PF13891_254-306	70.4	2.46852	Potential DNA-binding domain
zebrafish_E9QI01_PF01101_2-25	62.39	2.46852	HMG14 and HMG17
rat_B0BMZ9_PF12440_5-79	42.86	2.46852	Melanoma associated antigen family N terminal
dictyostelium_Q55DD4_PF00130_1142-1195	34.55	2.48149	Phorbol esters/diacylglycerol binding domain (C1 domain)
soybean_I1MB86_PF05340_40-95	55.69	2.5376	Protein of unknown function (DUF740)
calbicans_A0A1D8PKH4_PF13634_680-758	36.39	2.5376	Nucleoporin FG repeat region
rice_A0A0P0Y549_PF02485_16-49	65.16	2.5376	Core-2/I-Branching enzyme
maize_A0A1D6KKN6_PF09334_103-148	50.03	2.55284	tRNA synthetases class I (M)
zebrafish_A0A0H2UKP2_PF01391_636-690	39.24	2.55284	Collagen triple helix repeat (20 copies)
maize_A0A1D6IK15_PF00481_352-390	44.23	2.56864	Protein phosphatase 2C
mouse_C0HKD3_PF14650_414-476	33.09	2.58503	FAM75 family
maize_A0A1D6HXQ3_PF01704_68-104	86.19	2.60206	UTP--glucose-1-phosphate uridylyltransferase
arabidopsis_Q8RYE0_PF05097_1-57	60.04	2.60206	Protein of unknown function (DUF688)
zebrafish_A0A0G2L7W9_PF13358_435-474	33.51	2.60206	DDE superfamily endonuclease
soybean_I1JPJ6_PF13178_392-451	49.04	2.60206	Protein of unknown function (DUF4005)
dictyostelium_Q54RX8_PF08729_243-288	54.91	2.61979	HPC2 and ubinuclein domain
human_Q8N7R1_PF15229_209-240	69.28	2.63827	POM121 family
rat_F1LRJ1_PF01391_788-845	38.37	2.63827	Collagen triple helix repeat (20 copies)
rat_F1M6Q3_PF01391_1229-1285	37.09	2.63827	Collagen triple helix repeat (20 copies)
soybean_A0A0R0HMH0_PF01565_55-106	84.34	2.65758	FAD binding domain
human_Q8WTZ4_PF00194_28-64	63.07	2.65758	Eukaryotic-type carbonic anhydrase
maize_A0A1D6DVL7_PF01676_29-62	24.64	2.69897	Metalloenzyme superfamily
rat_D3ZNX2_PF19221_246-269	29.32	2.69897	MELT motif
mouse_Q8BNV1_PF13649_426-480	73.74	2.69897	Methyltransferase domain
soybean_K7N1M7_PF05221_41-104	83.21	2.72125	S-adenosyl-L-homocysteine hydrolase
soybean_A0A0R0KXZ6_PF04607_135-172	37.15	2.74473	Region found in RelA / SpoT proteins
human_Q8NG31_PF19221_165-187	31.72	2.74473	MELT motif
maize_A0A1D6I839_PF00141_135-161	59.14	2.76955	Peroxidase
maize_A0A1D6JDH6_PF03803_3-92	54.95	2.76955	Scramblase
maize_A0A1D6KJS6_PF16205_251-287	35.5	2.79588	Ribosomal_S17 N-terminal
soybean_I1L9X8_PF11935_67-151	52.18	2.79588	Symplekin/PTA1 N-terminal
rat_A0A0G2K4Q1_PF00428_64-92	47.87	2.82391	60s Acidic ribosomal protein
zebrafish_X1WCV8_PF01391_278-336	40.31	2.85387	Collagen triple helix repeat (20 copies)
soybean_K7LXN9_PF02704_20-66	66.49	2.85387	Gibberellin regulated protein
soybean_K7MMJ4_PF02485_5-105	51.33	2.85387	Core-2/I-Branching enzyme
human_Q5HYW2_PF15273_500-580	46.51	2.85387	NHS-like protein
human_P60372_PF13885_203-243	31.32	2.85387	Keratin, high sulfur B2 protein
human_P60371_PF13885_203-244	33.46	2.85387	Keratin, high sulfur B2 protein
mouse_B7ZWJ3_PF14650_107-202	35.81	2.85387	FAM75 family
mouse_Q3V0M1_PF14650_107-202	37.9	2.85387	FAM75 family
maize_A0A1D6GTY6_PF01529_24-99	73.05	2.88606	DHHC palmitoyltransferase
fruitfly_Q9VAS9_PF05923_837-860	29.74	2.88606	APC repeat
human_Q9BYQ7_PF13885_107-146	37.73	2.88606	Keratin, high sulfur B2 protein
rat_F1LWV6_PF14650_414-449	29.47	2.88606	FAM75 family
arabidopsis_A0A1P8BEN9_PF12819_91-125	57.71	2.92082	Malectin-like domain
maize_A0A1D6H9Q8_PF02922_165-205	80.58	2.95861	Carbohydrate-binding module 48 (Isoamylase N-terminal domain)
maize_A0A1D6F8Z7_PF02735_456-518	77.49	2.95861	Ku70/Ku80 beta-barrel domain
soybean_A0A368UHG8_PF22936_5-55	27.73	2.95861	Pol polyprotein, beta-barrel domain
maize_A0A1D6JDE8_PF14569_1-28	31.99	3	Zinc-binding RING-finger
soybean_I1JWR0_PF05904_226-362	39.97	3	Plant protein of unknown function (DUF863)
soybean_K7KCR2_PF01363_419-480	46.9	3	FYVE zinc finger
dictyostelium_Q54QV9_PF04667_54-81	63.79	3	cAMP-regulated phosphoprotein/endosulfine conserved region
dictyostelium_Q8WQ85_PF00169_745-826	44.23	3	PH domain
mouse_A2AKP6_PF14650_328-360	27.81	3	FAM75 family
rice_Q65X67_PF08597_1-91	47.01	3.02687	Translation initiation factor eIF3 subunit
soybean_A0A0R0EHG4_PF12357_258-290	89.42	3.03152	Phospholipase D C terminal
spombe_O74423_PF08226_510-588	34.33	3.04576	Domain of unknown function (DUF1720)
mouse_J3QK64_PF13885_30-71	40.62	3.05061	Keratin, high sulfur B2 protein
soybean_K7LK36_PF00025_14-40	66.69	3.0655	ADP-ribosylation factor family
human_Q8NG31_PF19221_1140-1161	28.68	3.07058	MELT motif
rat_A0A0G2JU37_PF11759_1-42	49.88	3.07572	Keratin-associated matrix
zebrafish_X1WFR7_PF01391_889-943	37.37	3.08092	Collagen triple helix repeat (20 copies)
soybean_K7KKA9_PF00168_61-97	48.46	3.08092	C2 domain
zebrafish_F1R480_PF01049_905-952	46.59	3.09151	Cadherin, Y-type LIR-motif
mouse_P02463_PF01391_341-397	39.33	3.10791	Collagen triple helix repeat (20 copies)
zebrafish_A0A2R8PYH5_PF01227_1-70	49.6	3.12494	GTP cyclohydrolase I
soybean_K7LJJ3_PF05450_15-102	60.41	3.13077	Nicastrin
maize_A0A1D6PBY6_PF14215_60-107	32.69	3.13668	bHLH-MYC and R2R3-MYB transcription factors N-terminal
fruitfly_Q9VTR6_PF07054_901-928	26.39	3.13668	Pericardin like repeat
human_P02462_PF01391_1295-1349	40.79	3.13668	Collagen triple helix repeat (20 copies)
soybean_K7K5Y1_PF00644_219-262	89.3	3.14267	Poly(ADP-ribose) polymerase catalytic domain
rice_A0A0P0Y7D8_PF00274_223-247	39.9	3.1549	Fructose-bisphosphate aldolase class-I
fruitfly_Q9VZZ4_PF00093_1468-1523	42.73	3.16749	von Willebrand factor type C domain
arabidopsis_Q9FIZ1_PF08372_422-451	29.66	3.18709	Plant phosphoribosyltransferase C-terminal
soybean_K7KMZ0_PF00564_42-88	75.18	3.19382	PB1 domain
dictyostelium_Q54MF7_PF00643_116-154	35.66	3.19382	B-box zinc finger
rice_A0A0P0XVL5_PF20235_40-95	59.75	3.19382	PIR2-like, helical domain
human_Q5TCM9_PF14672_1-30	63.6	3.22915	Late cornified envelope
dictyostelium_Q54EA5_PF02862_691-832	40.67	3.23657	DDHD domain
soybean_A0A0R0H539_PF11883_383-423	36.51	3.25181	Domain of unknown function (DUF3403)
soybean_A0A0R0EVR0_PF00026_350-400	42.85	3.27572	Eukaryotic aspartyl protease
mouse_Q64526_PF13885_122-164	37.04	3.284	Keratin, high sulfur B2 protein
rat_D3ZBD2_PF01500_4-71	31.93	3.29243	Keratin, high sulfur B2 protein
arabidopsis_Q1G3C0_PF14432_25-52	57.24	3.30103	DYW family of nucleic acid deaminases
celegans_F3NWX3_PF02343_44-102	37.76	3.3098	TRA-1 regulated protein R03H10.4
maize_A0A1D6NZT2_PF21485_11-35	45.75	3.31876	Translation initiation factor 5A-like, N-terminal
mouse_A6H584_PF01391_1557-1614	35.02	3.31876	Collagen triple helix repeat (20 copies)
human_Q14031_PF01391_492-547	38.92	3.3279	Collagen triple helix repeat (20 copies)
rice_Q8LGY5_PF05498_34-74	51.98	3.34679	Rapid ALkalinization Factor (RALF)
soybean_K7MG37_PF05498_44-70	57.91	3.36653	Rapid ALkalinization Factor (RALF)
human_Q5T753_PF14672_21-60	51.34	3.36653	Late cornified envelope
mouse_Q9D644_PF13885_64-107	35.96	3.36653	Keratin, high sulfur B2 protein
arabidopsis_Q9LYC0_PF11250_133-180	68.85	3.38722	Fantastic Four meristem regulator
human_Q3LHN0_PF05287_7-87	33.41	3.38722	PMG protein
fruitfly_E1JGK3_PF13903_38-123	91.25	3.39794	PMP-22/EMP/MP20/Claudin tight junction
human_Q5T751_PF14672_21-60	52.72	3.39794	Late cornified envelope
maize_A0A1D6ELA3_PF16596_134-243	49.52	3.40894	Disordered region downstream of MFMR
dictyostelium_Q54D26_PF16589_20-100	48.77	3.4318	BRCT domain, a BRCA1 C-terminus domain
maize_A0A1D6F4G5_PF13450_37-93	47.92	3.4437	NAD(P)-binding Rossmann-like domain
maize_A0A1D6QBN7_PF02137_73-136	83.55	3.48149	Adenosine-deaminase (editase) domain
dictyostelium_Q86H93_PF05710_1-90	38.37	3.48149	Coiled coil
maize_A0A1D6LGF3_PF16719_3-43	94.32	3.50864	SAWADEE domain
human_Q9BYQ5_PF13885_50-92	35.1	3.50864	Keratin, high sulfur B2 protein
arabidopsis_P42758_PF00257_124-156	52.17	3.52288	Dehydrin
human_P19013_PF16208_14-75	38.68	3.52288	Keratin type II head
maize_A0A1D6Q853_PF12678_41-75	64.87	3.5376	RING-H2 zinc finger domain
human_Q8IZC6_PF01391_835-889	40.89	3.5376	Collagen triple helix repeat (20 copies)
dictyostelium_Q86I85_PF05710_1-85	37.21	3.5376	Coiled coil
rat_F7EWE4_PF06623_341-367	46.21	3.5376	MHC_I C-terminus
soybean_A0A0R0J0Z5_PF01369_341-376	75.93	3.55284	Sec7 domain
human_Q9BYR0_PF13885_134-175	34.07	3.56864	Keratin, high sulfur B2 protein
dictyostelium_Q55BH3_PF08729_344-404	43.94	3.58503	HPC2 and ubinuclein domain
zebrafish_A0A0R4ITJ5_PF01391_1549-1606	35.66	3.63827	Collagen triple helix repeat (20 copies)
rat_D3ZE04_PF01391_2315-2363	37.72	3.65758	Collagen triple helix repeat (20 copies)
mouse_B1AXH1_PF15273_499-579	44.5	3.65758	NHS-like protein
soybean_A0A0R0HRH5_PF00225_252-276	32.29	3.67778	Kinesin motor domain
human_Q5T754_PF14672_21-62	50.11	3.69897	Late cornified envelope
maize_A0A1D6DW43_PF21729_112-141	51.31	3.79588	IRX15/IRX15L/GXM
maize_A0A1D6NFX8_PF22667_30-57	57.14	3.79588	Lon protease AAA+ ATPase lid domain
soybean_K7LQ98_PF04640_56-94	49.86	3.79588	PLATZ transcription factor
maize_K7VAJ2_PF05498_46-88	55.5	3.85387	Rapid ALkalinization Factor (RALF)
rat_D4A641_PF13885_97-137	36.9	3.85387	Keratin, high sulfur B2 protein
rat_F1M5B9_PF15779_694-741	29.4	3.85387	Leucine-rich repeat-containing protein 37 family
maize_A0A1D6EVE5_PF03476_268-321	86.29	3.92082	MOSC N-terminal beta barrel domain
human_Q5T6R2_PF10409_41-72	53.66	3.92082	C2 domain of PTEN tumour-suppressor protein
rice_A0A0P0VL05_PF12697_11-102	85.39	3.92082	Alpha/beta hydrolase family
soybean_A0A0R0LDK4_PF02775_270-300	70.7	3.95861	Thiamine pyrophosphate enzyme, C-terminal TPP binding domain
soybean_A0A0R0H6D3_PF00224_5-40	39.52	3.95861	Pyruvate kinase, barrel domain
scerevisiae_Q02629_PF13634_287-373	36.65	3.95861	Nucleoporin FG repeat region
dictyostelium_Q55BX5_PF13634_2-72	40.74	3.95861	Nucleoporin FG repeat region
soybean_K7L125_PF08534_1-75	96.87	4	Redoxin
maize_A0A1D6FKZ4_PF04759_98-154	54.54	4.05061	Protein of unknown function, DUF617
maize_A0A1D6IE73_PF06273_338-388	63.43	4.07572	Plant specific eukaryotic initiation factor 4B
arabidopsis_P0CG07_PF06876_16-55	63.81	4.07572	Plant self-incompatibility response (SCRL) protein
maize_A0A1D6LTQ0_PF00160_691-758	37.23	4.11919	Cyclophilin type peptidyl-prolyl cis-trans isomerase/CLD
human_A6NM11_PF15779_490-565	27.78	4.11919	Leucine-rich repeat-containing protein 37 family
maize_A0A1D6JQZ2_PF01918_23-52	38.33	4.12494	Alba
rat_A0A0G2K1E1_PF06623_344-368	42.95	4.13668	MHC_I C-terminus
maize_A0A1D6H9E6_PF00888_3-32	40.75	4.14874	Cullin family
maize_K7V181_PF11250_117-158	64.01	4.17393	Fantastic Four meristem regulator
zebrafish_A0MSJ1_PF01391_1080-1136	37.31	4.17393	Collagen triple helix repeat (20 copies)
human_P08572_PF01391_1332-1389	39.51	4.20761	Collagen triple helix repeat (20 copies)
rat_A0A0G2K742_PF01391_291-348	37.02	4.20761	Collagen triple helix repeat (20 copies)
human_Q8NG31_PF19221_1097-1122	32.8	4.21467	MELT motif
maize_A0A1D6HAG7_PF00022_4-57	41.06	4.22915	Actin
maize_A0A1X7YHF8_PF00137_1855-1888	29.3	4.22915	ATP synthase subunit C
human_O14613_PF14957_103-143	53.46	4.22915	Cdc42 effector
maize_A0A1X7YEZ5_PF00501_53-127	51.6	4.23657	AMP-binding enzyme
dictyostelium_Q86K37_PF11912_8-126	43.67	4.26761	Counting factor-associated protein A/B/C
mouse_P08122_PF01391_679-730	39.42	4.27572	Collagen triple helix repeat (20 copies)
rice_A0A0P0V2L0_PF00398_10-110	78.08	4.27572	Ribosomal RNA adenine dimethylase
rice_Q94GN7_PF07762_161-223	34.85	4.3098	Protein of unknown function (DUF1618)
maize_A0A1D6LK14_PF06418_63-103	40.7	4.34679	CTP synthase N-terminus
arabidopsis_A0A1I9LNF2_PF07897_19-48	50.89	4.34679	Ethylene-responsive binding factor-associated repression
soybean_A0A0R0IQJ0_PF00580_294-394	87.7	4.35655	UvrD/REP helicase N-terminal domain
maize_A0A1D6KP81_PF08698_66-111	28.53	4.37675	Fcf2 pre-rRNA processing
human_A1A580_PF05287_1-41	54.74	4.42022	PMG protein
dictyostelium_Q555D2_PF13634_1302-1389	39.78	4.4318	Nucleoporin FG repeat region
arabidopsis_F4J1D9_PF05188_270-413	77.06	4.45593	MutS domain II
zebrafish_A0A0H2UKP2_PF01391_1058-1111	38.69	4.45593	Collagen triple helix repeat (20 copies)
dictyostelium_Q5TJ65_PF02205_196-224	51.01	4.45593	WH2 motif
rat_F1LRJ1_PF01391_849-904	37.86	4.45593	Collagen triple helix repeat (20 copies)
rat_D4A536_PF00754_5-54	86.25	4.48149	F5/8 type C domain
zebrafish_A0A2R8RZ61_PF01101_14-72	61.35	4.49485	HMG14 and HMG17
maize_A0A1D6ETU0_PF02190_360-457	70.75	4.52288	ATP-dependent protease La (LON) substrate-binding domain
mouse_P19246_PF07142_542-568	39.44	4.55284	Repeat of unknown function (DUF1388)
human_Q3LI63_PF11759_1-50	46.3	4.56864	Keratin-associated matrix
mouse_A2A5X5_PF13885_173-216	31.33	4.56864	Keratin, high sulfur B2 protein
zebrafish_E7F499_PF06479_308-377	90.17	4.58503	Ribonuclease 2-5A
maize_K7VCY1_PF15697_38-88	56.58	4.60206	Domain of unknown function (DUF4666)
maize_A0A1D6GZE6_PF07777_1-33	59.82	4.61979	G-box binding protein MFMR
zebrafish_E7F1W7_PF05485_5-86	33.6	4.61979	THAP domain
calbicans_A0A1D8PFQ0_PF13634_142-229	40.67	4.63827	Nucleoporin FG repeat region
human_P02462_PF01391_948-1005	39.13	4.65758	Collagen triple helix repeat (20 copies)
fruitfly_Q4ABK2_PF06585_34-102	84.44	4.67778	Haemolymph juvenile hormone binding protein (JHBP)
arabidopsis_F4IWC6_PF22936_133-180	56.61	4.69897	Pol polyprotein, beta-barrel domain
maize_A0A1D6K7I6_PF03141_51-79	45.71	4.72125	Putative S-adenosyl-L-methionine-dependent methyltransferase
soybean_A0A0R0FLC1_PF04819_177-252	68.84	4.72125	Family of unknown function (DUF716)
rat_Q5PQP4_PF14957_103-147	53.18	4.72125	Cdc42 effector
maize_A0A1D6MV20_PF00390_51-92	47.46	4.74473	Malic enzyme, N-terminal domain
soybean_K7MDT3_PF11744_28-79	53.37	4.74473	Aluminium activated malate transporter
human_Q8IUC2_PF11759_5-57	41.79	4.74473	Keratin-associated matrix
arabidopsis_F4I7E0_PF05056_16-72	37.91	4.82391	Protein of unknown function (DUF674)
dictyostelium_Q54JI4_PF02209_2174-2209	44.17	4.82391	Villin headpiece domain
mouse_A2A4M0_PF13885_158-202	29.62	4.82391	Keratin, high sulfur B2 protein
arabidopsis_Q9M135_PF02298_18-71	39.2	4.88606	Plastocyanin-like domain
human_Q9GZZ7_PF02351_200-241	93.44	4.88606	GDNF/GAS1 domain
rat_P04474_PF15240_131-196	70.33	4.92082	Proline-rich protein
mouse_B1AVK5_PF01391_1133-1191	36.14	4.92082	Collagen triple helix repeat (20 copies)
maize_A0A1D6QCA7_PF02309_56-94	35.24	4.95861	AUX/IAA family
maize_A0A1D6J2I1_PF03031_602-643	93.93	5	NLI interacting factor-like phosphatase
maize_A0A1D6M0W6_PF16486_3-46	83.8	5	N-terminal domain of argonaute
arabidopsis_A0A1I9LQF6_PF06911_70-218	63.75	5	Senescence domain
calbicans_A0A1D8PE86_PF03256_172-219	95.97	5	Anaphase-promoting complex, subunit 10 (APC10)
soybean_A0A0R0G6P0_PF10536_17-59	55.13	5.01323	Plant mobile domain
maize_A0A1D6FP59_PF00257_143-200	53.42	5.02687	Dehydrin
soybean_A0A0R0IV47_PF10536_28-84	71.08	5.02687	Plant mobile domain
maize_A0A1D6GNF1_PF01435_10-114	78.31	5.04576	Peptidase family M48
fruitfly_Q2MGL7_PF16078_50-84	60.7	5.05061	2-oxoglutarate dehydrogenase N-terminus
celegans_Q9GUG2_PF04675_15-88	67.54	5.0655	DNA ligase N terminus
rice_A0A0P0XRC7_PF02485_141-201	67.23	5.08619	Core-2/I-Branching enzyme
maize_A0A1D6I6P4_PF00365_18-70	45.24	5.10237	Phosphofructokinase
spombe_Q10172_PF08226_112-183	36.74	5.11351	Domain of unknown function (DUF1720)
soybean_K7L7T0_PF12481_1-35	54.65	5.11351	Aluminium induced protein
maize_A0A1D6E101_PF00297_1014-1050	29.82	5.11919	Ribosomal protein L3
maize_A0A1D6K9B6_PF16113_2-35	59.68	5.11919	Enoyl-CoA hydratase/isomerase
rice_A0A0P0YAE4_PF04526_128-181	60.84	5.12494	Protein of unknown function (DUF568)
arabidopsis_A8MQI8_PF05498_25-69	67.6	5.13077	Rapid ALkalinization Factor (RALF)
rice_A0A0P0WV38_PF14009_4-95	64.08	5.13077	PADRE domain
soybean_K7K782_PF05056_7-97	64.39	5.14874	Protein of unknown function (DUF674)
soybean_A0A0R0JZJ1_PF07727_913-959	50.64	5.16749	Reverse transcriptase (RNA-dependent DNA polymerase)
mouse_Q3UV74_PF00362_123-173	78.47	5.16749	Integrin beta chain VWA domain
maize_A0A1D6N7Y7_PF05097_56-133	58.89	5.17393	Protein of unknown function (DUF688)
spombe_Q10172_PF08226_186-262	34.07	5.23657	Domain of unknown function (DUF1720)
maize_A0A1D6QHB6_PF00300_21-52	41.53	5.23657	Histidine phosphatase superfamily (branch 1)
rat_A0A0G2JUN1_PF15371_68-150	40.71	5.25181	Domain of unknown function (DUF4599)
celegans_Q9XV20_PF03380_29-60	78.65	5.27572	Caenorhabditis protein of unknown function, DUF282
human_Q8NG31_PF19221_884-908	30.04	5.284	MELT motif
rat_A0A0G2KBA4_PF12440_10-85	41.54	5.284	Melanoma associated antigen family N terminal
zebrafish_F1QCR7_PF04732_9-81	42.34	5.29243	Intermediate filament head (DNA binding) region
maize_A0A1D6KKN6_PF02450_48-97	53.13	5.36653	Lecithin:cholesterol acyltransferase
mouse_P08121_PF01391_533-591	41.58	5.38722	Collagen triple helix repeat (20 copies)
soybean_K7KKG7_PF01198_11-59	79.6	5.39794	Ribosomal protein L31e
maize_A0A1D6LGV5_PF01301_599-644	36.12	5.4437	Glycosyl hydrolases family 35
calbicans_A0A1D8PDV7_PF00613_333-435	79.72	5.45593	Phosphoinositide 3-kinase family, accessory domain (PIK domain)
dictyostelium_Q552C1_PF00169_60-133	25.3	5.55284	PH domain
rat_Q64568_PF12424_1151-1184	25.57	5.56864	Plasma membrane calcium transporter ATPase C terminal
soybean_A0A0R0G0V2_PF00116_128-151	88.41	5.60206	Cytochrome C oxidase subunit II, periplasmic domain
scerevisiae_P32521_PF08226_390-453	32.23	5.60206	Domain of unknown function (DUF1720)
maize_A0A1D6NRL0_PF02309_56-94	30.19	5.63827	AUX/IAA family
maize_C0PFG1_PF00320_51-78	53.35	5.65758	GATA zinc finger
rice_A0A0P0WJ77_PF01095_18-55	38.18	5.65758	Pectinesterase
mouse_B1AQA7_PF13885_168-211	31.17	5.67778	Keratin, high sulfur B2 protein
maize_A0A1D6FZE3_PF11955_66-112	38.32	5.69897	Plant organelle RNA recognition domain
human_P0C866_PF14648_46-69	75	5.69897	FAM91 C-terminus
dictyostelium_Q54GU6_PF03803_217-277	76.01	5.69897	Scramblase
zebrafish_E7F064_PF05923_1133-1155	30.81	5.72125	APC repeat
zebrafish_F1Q5W4_PF03285_371-419	61.16	5.72125	Paralemmin
rice_A0A0P0V8Q4_PF13621_34-150	75.19	5.72125	Cupin-like domain
spombe_Q10172_PF08226_547-614	32.55	5.74473	Domain of unknown function (DUF1720)
scerevisiae_P48837_PF13634_119-193	39.92	5.76955	Nucleoporin FG repeat region
human_P08572_PF01391_494-549	40.77	5.79588	Collagen triple helix repeat (20 copies)
maize_A0A1D6NML1_PF02309_56-94	51.55	5.82391	AUX/IAA family
celegans_G5EBJ0_PF03057_111-132	49.38	5.88606	DUF236 repeat
mouse_B1AQA9_PF13885_44-88	30.33	5.88606	Keratin, high sulfur B2 protein
rice_A0A0P0XFC6_PF00314_31-70	46.89	5.88606	Thaumatin family
maize_A0A1D6NG98_PF04573_469-511	33.97	5.95861	Signal peptidase subunit
soybean_I1N012_PF05340_40-103	54.09	5.95861	Protein of unknown function (DUF740)
maize_A0A1D6GWM6_PF01779_25-62	63.13	6	Ribosomal L29e protein family
zebrafish_A0A2R8QIL8_PF03285_254-298	69.69	6	Paralemmin
rat_D3ZJF8_PF01826_330-384	73.75	6	Trypsin Inhibitor like cysteine rich domain
maize_A0A1D6Q1L5_PF07816_30-128	55.33	6.00436	Protein of unknown function (DUF1645)
maize_A0A1D6QKK7_PF06102_65-110	73.57	6.00877	rRNA biogenesis protein RRP36
spombe_O13771_PF04979_58-281	62.33	6.01323	Protein phosphatase inhibitor 2 (IPP-2)
arabidopsis_Q9SIU6_PF05498_50-98	61.94	6.03621	Rapid ALkalinization Factor (RALF)
zebrafish_A9JR83_PF00609_507-551	41.25	6.14267	Diacylglycerol kinase accessory domain
rice_B9FVR1_PF22932_2-30	49.88	6.1549	DUF569 associated ubiquitin-like domain
celegans_A0A0K3AX73_PF08729_95-131	46.27	6.16749	HPC2 and ubinuclein domain
celegans_P34282_PF03057_142-173	54.98	6.17393	DUF236 repeat
dictyostelium_Q54HJ7_PF03265_400-497	55.88	6.17393	Deoxyribonuclease II
arabidopsis_Q9SD74_PF05340_48-145	50.85	6.19382	Protein of unknown function (DUF740)
dictyostelium_Q54VP0_PF00168_21-99	29.04	6.19382	C2 domain
mouse_B1AQB2_PF13885_38-78	31.41	6.22185	Keratin, high sulfur B2 protein
zebrafish_A0A0R4IQK1_PF01410_3-47	92.83	6.24413	Fibrillar collagen C-terminal domain
arabidopsis_Q9LVT3_PF04548_883-940	27.75	6.3098	AIG1 family
soybean_A0A0R0G057_PF00933_50-145	92.37	6.40894	Glycosyl hydrolase family 3 N terminal domain
rat_P16884_PF07142_745-772	37.17	6.42022	Repeat of unknown function (DUF1388)
dictyostelium_Q8MVR1_PF00618_1423-1504	31.09	6.4437	RasGEF N-terminal motif
soybean_A0A0R0KXB0_PF00438_6-57	53.56	6.48149	S-adenosylmethionine synthetase, N-terminal domain
mouse_P19246_PF07142_752-779	37.71	6.48149	Repeat of unknown function (DUF1388)
mouse_P19246_PF07142_662-688	36.35	6.48149	Repeat of unknown function (DUF1388)
maize_A0A1D6KNK1_PF02181_585-664	41.51	6.50864	Formin Homology 2 Domain
maize_A0A1D6LL31_PF00862_195-237	65.73	6.50864	Sucrose synthase
soybean_A0A0R0KH20_PF12076_200-238	52.68	6.52288	CER1-like, C-terminal domain
dictyostelium_Q86A02_PF00130_536-585	38.69	6.52288	Phorbol esters/diacylglycerol binding domain (C1 domain)
maize_A0A1D6NEI2_PF15697_1-27	60.06	6.60206	Domain of unknown function (DUF4666)
arabidopsis_Q9SJ76_PF03478_1-72	53.73	6.61979	Domain of unknown function (DUF295)
soybean_A0A0R0GIK6_PF00388_113-152	67.92	6.61979	Phosphatidylinositol-specific phospholipase C, X domain
human_P59991_PF05287_3-132	74.4	6.61979	PMG protein
fruitfly_Q9VTR6_PF07054_142-174	21.96	6.63827	Pericardin like repeat
maize_A0A1D6ENT7_PF11815_5-63	69.37	6.65758	Domain of unknown function (DUF3336)
zebrafish_A0A2R8RLA9_PF08266_27-68	63.42	6.65758	Cadherin-like
rice_Q0DV57_PF05340_293-421	52.67	6.65758	Protein of unknown function (DUF740)
maize_C0P8C5_PF05340_283-408	48.72	6.69897	Protein of unknown function (DUF740)
celegans_O44886_PF03057_68-92	62.09	6.76955	DUF236 repeat
maize_A0A1D6IK82_PF13266_118-164	44.14	6.76955	Protein of unknown function (DUF4057)
maize_A0A1D6MVL6_PF04563_1-59	40.65	6.76955	RNA polymerase beta subunit
maize_A0A1D6L9V1_PF05970_311-351	40.45	6.82391	PIF1-like helicase
maize_A0A1D6KS86_PF16499_69-124	91.75	6.88606	Alpha galactosidase A
soybean_A0A0R0LKC4_PF01018_50-100	69.08	6.88606	GTP1/OBG
soybean_I1K007_PF07816_56-160	63.5	6.88606	Protein of unknown function (DUF1645)
ecoli_P75681_PF00528_7-105	86.76	6.92082	Binding-protein-dependent transport system inner membrane component
rat_B1WC33_PF00786_26-82	62.87	6.92082	P21-Rho-binding domain
rice_Q0E1I1_PF06273_330-374	60.54	6.92082	Plant specific eukaryotic initiation factor 4B
fruitfly_Q9VXT1_PF07776_16-94	34.93	6.95861	Zinc-finger associated domain (zf-AD)
maize_A0A1D6F927_PF06246_2-58	70.81	7	Isy1-like splicing family
rat_P16884_PF07142_577-604	37.67	7.02228	Repeat of unknown function (DUF1388)
rat_P16884_PF07142_637-664	38.75	7.03621	Repeat of unknown function (DUF1388)
dictyostelium_Q54IT7_PF13920_507-551	37.77	7.05061	Zinc finger, C3HC4 type (RING finger)
human_P27816_PF00418_931-952	57.9	7.0655	Tau and MAP protein, tubulin-binding repeat
human_Q9BYR3_PF13885_115-158	39.61	7.11351	Keratin, high sulfur B2 protein
rice_C7J5J8_PF05000_1-32	57.26	7.14267	RNA polymerase Rpb1, domain 4
rice_A0A0P0WA21_PF05678_197-223	86.29	7.14874	VQ motif
soybean_K7L4P0_PF00557_2-92	96.48	7.16749	Metallopeptidase family M24
soybean_K7LTY5_PF01738_4-70	93.03	7.19382	Dienelactone hydrolase family
maize_A0A1D6HGH8_PF05694_115-154	61.65	7.20066	56kDa selenium binding protein (SBP56)
arabidopsis_P42758_PF00257_58-119	49.02	7.20066	Dehydrin
soybean_A0A368UIG9_PF17144_367-397	43.36	7.20066	Ribosomal large subunit proteins 60S L5, and 50S L18
celegans_Q9XWK3_PF13634_70-150	45.48	7.25181	Nucleoporin FG repeat region
soybean_A0A0R0L7U5_PF03501_20-56	78.06	7.25181	Plectin/S10 domain
soybean_K7LII5_PF05970_623-694	35.56	7.25964	PIF1-like helicase
soybean_K7KPW1_PF07712_71-120	53.96	7.29243	Stress up-regulated Nod 19
rice_A0A0P0VVP8_PF01020_185-208	47.47	7.37675	Ribosomal L40e family
arabidopsis_A8MRF9_PF05498_31-75	63.66	7.40894	Rapid ALkalinization Factor (RALF)
rice_A0A0P0XHB9_PF04674_42-102	80.57	7.40894	Phosphate-induced protein 1 conserved region
maize_A0A1D6MLK2_PF02330_94-176	52.14	7.58503	Mitochondrial glycoprotein
human_Q3LI54_PF11759_1-57	52.26	7.65758	Keratin-associated matrix
rice_Q0INC1_PF04367_128-176	80.75	7.65758	Protein of unknown function (DUF502)
dictyostelium_Q54G75_PF20252_1547-1702	42.04	7.69897	BIG2 C-terminal domain
maize_A0A1D6MBI6_PF15697_1-26	63.36	7.74473	Domain of unknown function (DUF4666)
human_Q5XKE5_PF16208_15-100	36.7	7.74473	Keratin type II head
rice_A0A0P0WWD7_PF04770_15-65	54.35	7.76955	ZF-HD protein dimerisation region
rat_Q6PEC3_PF03878_178-254	54.55	7.82391	YIF1
rice_A0A0P0V731_PF15697_46-89	59.05	7.82391	Domain of unknown function (DUF4666)
fruitfly_Q9VTR6_PF07054_841-873	27.46	7.88606	Pericardin like repeat
rice_A0A0P0WN83_PF21729_151-191	68.09	7.88606	IRX15/IRX15L/GXM
maize_A0A1D6MWS2_PF04774_97-133	39.84	8	Hyaluronan / mRNA binding family
human_Q5JRC9_PF14642_373-422	36.28	8	FAM47 family
arabidopsis_Q9LH43_PF05498_61-115	64.53	8.10237	Rapid ALkalinization Factor (RALF)
dictyostelium_Q54WR6_PF08571_6-61	66.86	8.10791	Yos1-like
human_Q07627_PF01500_1-49	37.93	8.16115	Keratin, high sulfur B2 protein
dictyostelium_Q54F55_PF00169_531-629	33.89	8.27572	PH domain
arabidopsis_F4K6K7_PF12214_210-303	57.91	8.34679	Cell cycle regulated microtubule associated protein
human_Q9BYR5_PF13885_85-129	38.82	8.34679	Keratin, high sulfur B2 protein
rice_Q0E1I1_PF06273_160-321	51.4	8.45593	Plant specific eukaryotic initiation factor 4B
arabidopsis_Q9SIE0_PF13266_7-70	35.41	8.48149	Protein of unknown function (DUF4057)
soybean_A0A0R0HID0_PF17781_117-172	42.26	8.50864	RPN1 N-terminal domain
fruitfly_Q8MLV1_PF01222_304-508	88.27	8.52288	Ergosterol biosynthesis ERG4/ERG24 family
soybean_A0A0R0FNZ3_PF14571_117-154	55.05	8.52288	Stress-induced protein Di19, C-terminal
soybean_I1J4Z9_PF05623_90-138	33.84	8.5376	Protein of unknown function (DUF789)
rice_Q5Z4M3_PF00827_2-54	69.44	8.56864	Ribosomal L15
soybean_I1J4H8_PF13178_321-391	55.2	8.65758	Protein of unknown function (DUF4005)
soybean_A0A0R0L5S8_PF04997_10-162	73.66	8.65758	RNA polymerase Rpb1, domain 1
arabidopsis_Q9FN07_PF04776_152-200	78.11	8.74473	Protein MS5
arabidopsis_F4IPV3_PF05097_355-421	53.11	8.82391	Protein of unknown function (DUF688)
human_P04280_PF15240_307-392	48.92	8.88606	Proline-rich protein
dictyostelium_Q54UL6_PF05710_1-70	43	9	Coiled coil
rat_A0A0G2JX93_PF02864_695-783	64.28	9.07058	STAT protein, DNA binding domain
soybean_I1KWF4_PF07897_68-100	59.85	9.11919	Ethylene-responsive binding factor-associated repression
rice_A3AXQ0_PF14009_3-106	66.43	9.14267	PADRE domain
maize_A0A1D6LTR4_PF07059_6-112	45.86	9.1549	Protein ENHANCED DISEASE RESISTANCE 2, C-terminal
human_A6NMS7_PF15779_630-684	27.98	9.20761	Leucine-rich repeat-containing protein 37 family
human_A6NM11_PF15779_630-684	28.13	9.20761	Leucine-rich repeat-containing protein 37 family
human_P12524_PF01056_1-43	59.27	9.24413	Myc amino-terminal region
arabidopsis_P42776_PF16596_129-235	46.08	9.25964	Disordered region downstream of MFMR
dictyostelium_Q556S3_PF04667_6-54	71.31	9.26761	cAMP-regulated phosphoprotein/endosulfine conserved region
rat_M0R5D9_PF14672_50-96	50.63	9.26761	Late cornified envelope
soybean_K7KRF2_PF07777_1-69	55.6	9.27572	G-box binding protein MFMR
maize_A0A1D6KF14_PF04667_30-87	61.85	9.34679	cAMP-regulated phosphoprotein/endosulfine conserved region
human_Q8IUG1_PF01500_1-47	38.57	9.35655	Keratin, high sulfur B2 protein
human_Q3LI61_PF11759_1-59	45.8	9.4437	Keratin-associated matrix
mjannaschii_Q58295_PF00136_790-884	68.69	9.45593	DNA polymerase family B
soybean_A0A0R0HUU5_PF07724_46-165	65.12	9.50864	AAA domain (Cdc48 subfamily)
arabidopsis_Q9C606_PF04502_26-133	76.88	9.5376	Saf4/Yju2 protein
rice_A0A0P0WX41_PF00179_32-68	63.51	9.61979	Ubiquitin-conjugating enzyme
maize_A0A1D6QBZ8_PF03662_1-49	80.05	9.69897	Glycosyl hydrolase family 79, N-terminal domain
maize_A0A1D6FP95_PF00257_263-325	52.63	9.74473	Dehydrin
maize_A0A1D6Q696_PF09412_2-67	63.22	9.82391	Endoribonuclease XendoU
dictyostelium_Q54VV9_PF00651_1106-1176	30.86	9.88606	BTB/POZ domain
soybean_K7KCC4_PF06102_74-118	72.52	9.92082	rRNA biogenesis protein RRP36
soybean_A0A0R0KNY9_PF14381_43-116	75.51	9.92082	Ethylene-responsive protein kinase Le-CTR1
arabidopsis_F4I0M4_PF05904_132-229	46.06	9.95861	Plant protein of unknown function (DUF863)
human_P37023_PF08515_174-200	55.8	9.95861	Transforming growth factor beta type I GS-motif
soybean_C6SYA4_PF15697_1-38	62.49	10	Domain of unknown function (DUF4666)
scerevisiae_P39549_PF00674_1-38	82.51	10.0177	DUP family
rice_A0A0P0XDP0_PF03969_85-181	83.21	10.0177	AFG1-like ATPase
mouse_P50706_PF00879_1-38	54.25	10.0605	Defensin propeptide
human_P01889_PF06623_337-362	48.64	10.0969	MHC_I C-terminus
maize_B4FKQ0_PF00257_263-326	55.68	10.1135	Dehydrin
maize_A0A1D6HJ21_PF06136_335-369	34.46	10.1249	SOSEKI protein DIX-like domain
soybean_K7MRJ6_PF00494_1-65	67.58	10.1739	Squalene/phytoene synthase
dictyostelium_Q54LR7_PF01965_130-201	95.98	10.2441	DJ-1/PfpI family
maize_B6SM63_PF07897_30-70	53.27	10.3979	Ethylene-responsive binding factor-associated repression
celegans_Q9NF30_PF00209_51-90	68.02	10.4318	Sodium:neurotransmitter symporter family
dictyostelium_Q557F4_PF01749_10-99	70.71	10.4437	Importin beta binding domain
maize_A0A1D6IZI4_PF05602_10-100	43.56	10.4559	Cleft lip and palate transmembrane protein 1 (CLPTM1)
arabidopsis_P92520_PF07727_54-128	83.07	10.4949	Reverse transcriptase (RNA-dependent DNA polymerase)
human_Q9BYQ8_PF01500_4-140	37.88	10.4949	Keratin, high sulfur B2 protein
rice_A0A0P0VV53_PF06217_2-31	59.66	10.4949	GAGA binding protein-like family
maize_A0A1D6GNJ5_PF03949_510-560	83.4	10.5528	Malic enzyme, NAD binding domain
arabidopsis_O23263_PF05498_50-111	60.32	10.5686	Rapid ALkalinization Factor (RALF)
dictyostelium_Q55C56_PF00307_40-138	42.52	10.5686	Calponin homology (CH) domain
soybean_A0A0R0FZM4_PF01667_7-50	58.43	10.6021	Ribosomal protein S27
human_Q9Y3F1_PF15789_3-52	64.42	10.6576	Hyphally regulated cell wall GPI-anchored protein 1
maize_A0A1D6P720_PF14547_118-185	40.82	10.6778	Hydrophobic seed protein
human_Q5PR19_PF15229_116-215	55.47	10.699	POM121 family
rice_A0A0P0Y225_PF17942_380-435	81.71	10.7447	Morc6 ribosomal protein S5 domain 2-like
dictyostelium_Q86KU0_PF05710_1-62	47.66	10.8239	Coiled coil
rice_A0A0N7KUB7_PF08458_270-314	61.62	10.8539	Plant pleckstrin homology-like region
zebrafish_B8JJJ5_PF00625_5-51	86.84	10.9208	Guanylate kinase
zebrafish_A0A0R4IHV9_PF21549_12-67	88.53	10.9208	PR domain zinc finger protein 2, PR domain
mouse_Q9QZU5_PF05287_1-100	50.82	10.9208	PMG protein
rat_P0C6Y7_PF09514_175-205	40.23	11.0269	SSXRD motif
rat_Q63560_PF21410_266-318	43.35	11.041	Microtubule-associated protein 6
mouse_Q7TSJ2_PF21410_266-318	43.14	11.0915	Microtubule-associated protein 6
celegans_Q9XVT6_PF03057_169-199	65.13	11.0969	DUF236 repeat
maize_A0A1D6JST4_PF02364_38-83	58.41	11.1367	1,3-beta-glucan synthase component
zebrafish_F1R3Q5_PF11933_517-604	27.56	11.1938	Cytoplasmic domain of voltage-gated Na+ ion channel
maize_A0A1D6N7M0_PF06068_16-71	55.73	11.2291	TIP49 P-loop domain
arabidopsis_Q94F39_PF07897_11-45	59.46	11.2366	Ethylene-responsive binding factor-associated repression
rat_F1M5B9_PF15779_625-688	28.2	11.2441	Leucine-rich repeat-containing protein 37 family
dictyostelium_Q54XL1_PF05710_1-87	40.51	11.2757	Coiled coil
maize_A0A1D6FQS0_PF02115_22-75	70.64	11.284	RHO protein GDP dissociation inhibitor
arabidopsis_Q8L726_PF12056_338-398	70.83	11.3565	Protein of unknown function (DUF3537)
human_A6NMS7_PF15779_689-739	29.09	11.4089	Leucine-rich repeat-containing protein 37 family
human_O60309_PF15779_689-739	30.11	11.4202	Leucine-rich repeat-containing protein 37 family
human_A6NM11_PF15779_689-739	30.82	11.4202	Leucine-rich repeat-containing protein 37 family
rat_P80201_PF08515_179-206	50.11	11.4202	Transforming growth factor beta type I GS-motif
rice_A0A0P0WJV6_PF05608_1-82	56.87	11.4949	Domain of unknown function (DUF778)
maize_A0A1D6FP64_PF00257_251-323	53.13	11.6021	Dehydrin
soybean_K7KZ12_PF03767_20-71	88.36	11.6383	HAD superfamily, subfamily IIIB (Acid phosphatase)
rice_Q10AC1_PF03629_33-95	87.71	11.8539	Carbohydrate esterase, sialic acid-specific acetylesterase
soybean_P04144_PF02451_166-217	39.36	11.9586	Nodulin
rat_Q6IG03_PF16208_64-127	40.41	12.0757	Keratin type II head
soybean_A0A0R0HIC4_PF01591_310-357	68.77	12.2441	6-phosphofructo-2-kinase
soybean_A0A0R0JR29_PF08540_148-250	71.96	12.3979	Hydroxymethylglutaryl-coenzyme A synthase C terminal
zebrafish_F1R8F3_PF05485_16-94	35.52	13.0862	THAP domain
maize_A0A1D6QH67_PF00682_304-400	92.47	13.1079	HMGL-like
mouse_P50712_PF00879_1-42	57.22	13.1135	Defensin propeptide
rat_M0RC38_PF05287_1-107	50.76	13.2076	PMG protein
human_Q8NA70_PF14642_237-293	37.61	13.3098	FAM47 family
rat_D4A3X0_PF01290_89-126	34.4	13.3665	Thymosin beta-4 family
soybean_A0A0R0H2W7_PF05212_67-113	31.32	13.3872	Protein of unknown function (DUF707)
rice_A0A0P0VC44_PF16134_39-193	75.97	13.9586	THO complex subunit 2 N-terminus
maize_A0A1D6JVI7_PF16596_139-265	41.44	14.1249	Disordered region downstream of MFMR
human_Q8NA70_PF14642_283-339	35.52	14.1367	FAM47 family
maize_A0A1D6KL62_PF04042_257-340	92.15	14.1487	DNA polymerase alpha/epsilon subunit B
human_Q3LI76_PF05287_1-96	49.29	14.2676	PMG protein
dictyostelium_Q553K1_PF05710_1-95	33.09	14.284	Coiled coil
rat_F1LQQ7_PF06512_764-948	38.66	14.4559	Sodium ion transport-associated
human_Q86T75_PF06758_177-240	36.32	14.4815	Olduvai domain
human_P23634_PF12424_1126-1171	29.66	14.585	Plasma membrane calcium transporter ATPase C terminal
zebrafish_A0A0R4ISC0_PF01049_709-757	50.29	14.6383	Cadherin, Y-type LIR-motif
maize_A0A1D6IAS7_PF01704_76-181	71.47	14.699	UTP--glucose-1-phosphate uridylyltransferase
dictyostelium_Q55FC7_PF05710_1-89	42.09	14.7447	Coiled coil
rat_F1LSU5_PF00879_1-49	46.97	15.0315	Defensin propeptide
soybean_A0A0R0KI41_PF16499_34-96	88.36	15.0757	Alpha galactosidase A
rice_Q6L4Z4_PF08235_826-884	87.26	15.1024	LNS2 (Lipin/Ned1/Smp2)
rice_A0A0P0VYE3_PF10351_374-585	65.2	15.284	BLTP2/FMP27/Hobbit, C-terminal
fruitfly_O77459_PF00651_29-125	35.04	15.3872	BTB/POZ domain
rice_Q84NW7_PF04520_17-155	62.88	15.4437	Senescence regulator
human_A0A1B0GV03_PF19046_576-616	41.44	15.5376	GM130 C-terminal binding motif
rice_A0A0P0V3K8_PF05786_5-183	60.55	16.1549	Condensin complex subunit 2
soybean_A0A0R0EDZ4_PF07712_68-128	57.77	16.301	Stress up-regulated Nod 19
rice_A0A0P0VFR4_PF12515_42-84	41.45	16.3372	Ca2+-ATPase N terminal autoinhibitory domain
maize_A0A1D6KBV1_PF08698_83-146	61.39	16.3979	Fcf2 pre-rRNA processing
human_Q96QE4_PF15779_294-363	30.12	16.7212	Leucine-rich repeat-containing protein 37 family
dictyostelium_P15649_PF05710_1-96	35.1	16.7959	Coiled coil
human_A6NL46_PF15229_78-282	50.22	17.1805	POM121 family
soybean_A0A0R0KNG3_PF12330_9-135	89.4	17.2924	Haspin like kinase domain
maize_A0A1D6HEZ5_PF06547_46-139	55.71	17.5086	Protein of unknown function (DUF1117)
maize_A0A1D6M300_PF05631_1-122	62.28	17.699	Sugar-tranasporters, 12 TM
rat_F1M5B9_PF15779_563-626	27.46	17.7959	Leucine-rich repeat-containing protein 37 family
dictyostelium_Q54MT4_PF11912_3-251	32.36	18.0132	Counting factor-associated protein A/B/C
human_A8MUA0_PF15229_79-283	49.69	18.2076	POM121 family
maize_A0A1D6P714_PF14547_47-129	64.97	18.3279	Hydrophobic seed protein
maize_A0A1D6K5D3_PF01255_193-270	63.78	18.6198	Putative undecaprenyl diphosphate synthase
rice_Q0JK16_PF04928_64-111	88.41	18.6576	Poly(A) polymerase central domain
human_O15480_PF12440_5-95	39.87	18.8539	Melanoma associated antigen family N terminal
arabidopsis_Q9LFB9_PF05340_413-495	45.47	18.9208	Protein of unknown function (DUF740)
maize_A0A1D6K5G2_PF03637_190-250	79.14	18.9586	Mob1/phocein family
maize_A0A1D6PGV5_PF07889_169-223	38.88	19.2007	Protein of unknown function (DUF1664)
dictyostelium_Q54GC8_PF00887_7-85	47.59	19.2076	Acyl CoA binding protein
maize_A0A1D6LHT6_PF07990_216-315	31.88	19.4202	Nucleic acid binding protein NABP
human_Q6P3W6_PF06758_533-596	36.15	19.5376	Olduvai domain
human_Q86T75_PF06758_755-821	42.86	19.699	Olduvai domain
human_Q5TI25_PF06758_110-171	34.86	19.699	Olduvai domain
zebrafish_A0A0R4IVQ1_PF16608_1266-1348	32.52	19.7447	TNRC6-PABC binding domain
zebrafish_F1QRT7_PF00651_21-122	47.98	19.8539	BTB/POZ domain
fruitfly_Q9VY72_PF00651_21-121	48.01	19.9586	BTB/POZ domain
dictyostelium_Q55CR5_PF00621_1085-1273	42.55	19.9586	RhoGEF domain
rice_A0A0N7KGB4_PF02450_38-145	83.52	20	Lecithin:cholesterol acyltransferase
maize_A0A1D6E8Q9_PF05904_8-180	55.06	20.1427	Plant protein of unknown function (DUF863)
fruitfly_P35500_PF11933_555-656	28.4	20.1938	Cytoplasmic domain of voltage-gated Na+ ion channel
celegans_H9G328_PF08926_453-586	40.7	20.3188	Domain of unknown function (DUF1908)
mouse_A0A338P708_PF05287_1-156	45.36	20.3468	PMG protein
human_Q5VWK0_PF06758_178-242	43.19	20.3565	Olduvai domain
human_Q86XG9_PF06758_178-242	47.88	20.7447	Olduvai domain
arabidopsis_Q9SID9_PF13266_7-114	57.03	20.7696	Protein of unknown function (DUF4057)
celegans_P91280_PF04615_156-368	71	20.8861	Utp14 protein
human_Q6P3W6_PF06758_681-747	32.77	21.1308	Olduvai domain
human_A6NMS7_PF15779_560-629	29.63	21.8239	Leucine-rich repeat-containing protein 37 family
human_O60309_PF15779_560-629	30.26	21.8539	Leucine-rich repeat-containing protein 37 family
soybean_K7N2D9_PF06273_21-141	60.97	21.9586	Plant specific eukaryotic initiation factor 4B
mouse_G3X9A2_PF05287_1-187	51.74	22.0088	PMG protein
human_Q6P3W6_PF06758_755-821	32.97	22.0362	Olduvai domain
human_Q5TAG4_PF06758_1026-1092	31.38	22.3098	Olduvai domain
dictyostelium_Q54F30_PF02906_114-246	90.22	22.4318	Iron only hydrogenase large subunit, C-terminal domain
maize_A0A1D6PL64_PF05277_919-1026	68.99	22.8539	Protein of unknown function (DUF726)
soybean_A0A0R0JPI0_PF04833_98-182	73.32	22.9586	COBRA-like protein
maize_A0A1D6NZF3_PF06219_169-234	42.43	23.1612	Protein of unknown function (DUF1005)
rat_D3ZX50_PF05287_1-177	38.99	23.2757	PMG protein
zebrafish_Q9PSJ0_PF01056_1-93	61.03	23.3372	Myc amino-terminal region
soybean_I1JQK7_PF05498_53-113	73.66	24.2676	Rapid ALkalinization Factor (RALF)
rat_D3ZRA6_PF16608_1428-1505	33.57	24.7212	TNRC6-PABC binding domain
mouse_Q3UHC0_PF16608_1435-1512	32.69	24.7212	TNRC6-PABC binding domain
soybean_A0A0R0EJT5_PF05757_1-149	59.01	24.9208	Oxygen evolving enhancer protein 3
zebrafish_Q9PSI9_PF01056_14-156	49.88	25.1308	Myc amino-terminal region
rat_P08104_PF11933_558-624	28.43	25.7212	Cytoplasmic domain of voltage-gated Na+ ion channel
mouse_A2ASI5_PF11933_558-624	29.55	25.7212	Cytoplasmic domain of voltage-gated Na+ ion channel
zebrafish_A0A2R8RTM3_PF03285_114-215	62.1	25.8539	Paralemmin
maize_A0A1D6HNS8_PF18404_1590-1665	84.98	25.9208	Glucosyltransferase 24
human_Q3LI77_PF05287_57-155	43.33	25.9586	PMG protein
dictyostelium_Q54L73_PF11912_1-229	30.78	26.1079	Counting factor-associated protein A/B/C
dictyostelium_Q54JL9_PF02141_254-359	35.4	26.2676	DENN (AEX-3) domain
soybean_A0A0R0K6I8_PF04827_119-200	45.01	26.3872	Plant transposon protein
soybean_A0A0R0JVW7_PF00195_20-94	70.67	26.6198	Chalcone and stilbene synthases, N-terminal domain
maize_A0A1D6I9B4_PF03381_1312-1440	37.37	27.2076	LEM3 (ligand-effect modulator 3) family / CDC50 family
rat_Q63560_PF21410_667-826	40.33	30.9586	Microtubule-associated protein 6
mouse_Q7TSJ2_PF21410_607-774	39.84	31.7959	Microtubule-associated protein 6
zebrafish_A0A2R8Q489_PF08374_11-89	62.9	34.9586	Protocadherin
celegans_P91280_PF04615_362-642	71.34	35.9586	Utp14 protein
dictyostelium_Q55EE0_PF02733_18-142	96.82	37.3098	Dak1 domain
maize_A0A1D6HPP4_PF07990_305-490	34.02	38.4202	Nucleic acid binding protein NABP
mouse_Q9D6T8_PF05287_76-200	42.21	44.1805	PMG protein
rice_A0A0P0VRF7_PF07990_302-488	37.29	44.2291	Nucleic acid binding protein NABP
zebrafish_F1QUL2_PF00151_15-172	86.78	50.6198	Lipase
rat_Q63560_PF21410_763-952	42.54	51.8861	Microtubule-associated protein 6
mouse_O08640_PF05287_1-166	48.6	52.1487	PMG protein
soybean_K7KIS3_PF12056_74-276	64.13	59.7696	Protein of unknown function (DUF3537)
ecoli_P0A873_PF01746_23-221	96.09	68.3188	tRNA (Guanine-1)-methyltransferase
mouse_Q8CAF4_PF15273_225-1159	39.26	268.187	NHS-like protein

## Sheet: S6
Table S6 - Cluster assignment for the PF02451 Pfam family members using the agglomerative clustering results. Roman numerals reference specific Pfam domains in Fig. 4A
Fig. 4A	domain_id	Cluster
(i)	soybean_A0A0R0GXC2_PF02451_26-83	Non-singleton
(ii)	soybean_A0A0R0GXC2_PF02451_113-156	Non-singleton
	soybean_A0A0R0H9H1_PF02451_100-145	Non-singleton
	soybean_A0A0R0HMK5_PF02451_148-219	Non-singleton
	soybean_A0A0R0HMK5_PF02451_59-154	Non-singleton
	soybean_C6TH86_PF02451_320-371	Non-singleton
	soybean_C6TH86_PF02451_45-113	Non-singleton
	soybean_I1N7C9_PF02451_30-217	Non-singleton
	soybean_K7ME06_PF02451_10-65	Non-singleton
	soybean_P04671_PF02451_170-221	Non-singleton
	soybean_P04671_PF02451_36-100	Non-singleton
	soybean_P04672_PF02451_308-359	Non-singleton
	soybean_P04672_PF02451_32-115	Non-singleton
	soybean_P08864_PF02451_151-195	Non-singleton
	soybean_P08864_PF02451_67-125	Non-singleton
	soybean_P08960_PF02451_127-171	Non-singleton
	soybean_P08960_PF02451_40-97	Non-singleton
	soybean_P08961_PF02451_153-197	Non-singleton
	soybean_P08961_PF02451_69-127	Non-singleton
	soybean_Q43460_PF02451_127-170	Non-singleton
	soybean_Q43460_PF02451_40-97	Non-singleton
(iii)	soybean_P04144_PF02451_33-74	Singleton
(iv)	soybean_P04144_PF02451_166-217	Singleton

## Sheet: S7
Table S7 - Analysis of Pfam families containing exactly two clusters following agglomerative clustering. The results show the number of domains in both clusters and the number of domains with overlapping UniProt protein IDs
pfam_id	Cluster 1	Cluster 2	Overlapping Proteins IDs
PF01715	55	34	33
PF00122	423	26	23
PF01416	61	13	13
PF04127	13	18	12
PF03189	12	21	12
PF12043	14	27	12
PF01409	11	35	10
PF00332	267	13	8
PF04832	43	9	8
PF09243	7	16	7
PF06978	7	19	7
PF03106	15	463	7
PF05093	6	17	6
PF02714	87	5	5
PF00157	5	69	5
PF04942	11	9	5
PF07651	19	110	5
PF00135	5	159	5
PF13330	17	4	4
PF07534	72	7	4
PF00567	91	4	4
PF00112	391	4	3
PF03098	3	69	3
PF00198	77	3	3
PF10294	6	124	3
PF05637	22	40	3
PF01130	4	38	3
PF03587	19	2	2
PF01559	42	2	2
PF08268	145	2	2
PF01643	3	31	2
PF04788	47	3	2
PF00368	35	4	2
PF13087	183	7	2
PF00190	258	4	2
PF22352	19	2	2
PF03982	65	2	2
PF13236	34	4	2
PF07910	28	4	2
PF08381	2	75	2
PF04765	46	5	2
PF05348	2	20	2
PF14299	10	87	2
PF01425	98	2	2
PF05911	51	2	2
PF01153	3	30	2
PF00221	4	52	2
PF01702	27	2	2
PF00072	83	214	2
PF03080	118	9	2
PF00161	3	42	2
PF20869	2	3	2
PF01682	24	2	2
PF06087	20	1	1
PF17284	49	1	1
PF00136	43	1	1
PF02537	2	12	1
PF00008	260	1	1
PF02906	1	20	1
PF02864	30	1	1
PF03250	10	23	1
PF05705	2	37	1
PF00274	64	1	1
PF05277	24	1	1
PF00809	2	18	1
PF04042	45	1	1
PF02351	1	32	1
PF00888	130	1	1
PF00503	143	18	1
PF13903	1	70	1
PF14648	19	1	1
PF14380	1	81	1
PF00644	114	1	1
PF01026	4	51	1
PF03476	38	1	1
PF00667	69	2	1
PF00180	1	113	1
PF03488	25	1	1
PF01411	6	32	1
PF03637	1	65	1
PF02826	3	124	1
PF02775	86	1	1
PF03662	37	1	1
PF02137	41	1	1
PF03242	23	5	1
PF02735	30	1	1
PF01965	1	47	1
PF08414	2	49	1
PF18995	28	5	1
PF06585	30	1	1
PF08597	21	1	1
PF01369	134	1	1
PF01352	876	1	1
PF01826	52	1	1
PF00300	217	1	1
PF05694	24	1	1
PF00682	71	1	1
PF02668	36	2	1
PF01222	1	34	1
PF11955	81	1	1
PF00613	1	76	1
PF03152	27	6	1
PF03181	59	3	1
PF03256	1	29	1
PF02862	42	1	1
PF03031	1	173	1
PF02373	2	206	1
PF00116	1	22	1
PF00022	315	1	1
PF00102	1	283	1
PF20791	26	3	1
PF05634	22	1	1
PF14681	4	54	1
PF02163	34	3	1
PF00362	1	40	1
PF00588	10	53	1
PF00025	311	1	1
PF07522	1	41	1
PF02733	1	19	1
PF03254	1	62	1
PF00694	40	26	1
PF09420	1	15	1
PF01396	1	15	1
PF08926	1	21	1
PF18404	1	21	1
PF01221	5	75	1
PF03878	25	1	1
PF01431	71	3	1
PF05938	91	13	1
PF16184	18	1	1

## Sheet: S8
Table S8 - All PF01715 Pfam family members, including information about the number of times PF01715 was predicted in each individual protein, the clusters assignment and secondary structure assignment for individual domains. Roman numerals reference specific Pfam domains in Fig. 5A
Fig. 5A	Domain ID	Protein ID	Num PF01715	Cluster ID	Secondary Structure	helix	sheet	coil
	rice_A0A0P0X3E8_PF01715_52-124	A0A0P0X3E8	2	soybean_K7MVJ1_PF01715_71-145	a-helix	0.356164	0.136986	0.506849
	rice_A0A0P0X3E8_PF01715_144-234	A0A0P0X3E8	2	soybean_K7LTS0_PF01715_48-238	a-helix	0.637363	0.0879121	0.274725
	soybean_A0A0R0F723_PF01715_76-150	A0A0R0F723	2	soybean_K7MVJ1_PF01715_71-145	a-helix	0.4	0.12	0.48
	soybean_A0A0R0F723_PF01715_153-255	A0A0R0F723	2	soybean_K7LTS0_PF01715_48-238	a-helix	0.68932	0.0873786	0.223301
	maize_A0A1D6EL85_PF01715_92-165	A0A1D6EL85	2	soybean_K7MVJ1_PF01715_71-145	a-helix	0.405405	0.121622	0.472973
	maize_A0A1D6EL85_PF01715_172-268	A0A1D6EL85	2	soybean_K7LTS0_PF01715_48-238	a-helix	0.690722	0.0927835	0.216495
	maize_A0A1D6L908_PF01715_74-147	A0A1D6L908	2	soybean_K7MVJ1_PF01715_71-145	a-helix	0.418919	0.121622	0.459459
	maize_A0A1D6L908_PF01715_153-257	A0A1D6L908	2	soybean_K7LTS0_PF01715_48-238	a-helix	0.647619	0.0857143	0.266667
	maize_A0A1D6MBU9_PF01715_92-167	A0A1D6MBU9	2	soybean_K7MVJ1_PF01715_71-145	a-helix	0.421053	0.131579	0.447368
	maize_A0A1D6MBU9_PF01715_194-291	A0A1D6MBU9	2	soybean_K7LTS0_PF01715_48-238	a-helix	0.744898	0.0714286	0.183673
	maize_A0A1D6NF83_PF01715_91-165	A0A1D6NF83	2	soybean_K7MVJ1_PF01715_71-145	a-helix	0.386667	0.133333	0.48
	maize_A0A1D6NF83_PF01715_181-281	A0A1D6NF83	2	soybean_K7LTS0_PF01715_48-238	a-helix	0.722772	0.0792079	0.19802
	maize_B2XWS4_PF01715_45-119	B2XWS4	2	soybean_K7MVJ1_PF01715_71-145	a-helix	0.413333	0.12	0.466667
	maize_B2XWS4_PF01715_126-229	B2XWS4	2	soybean_K7LTS0_PF01715_48-238	a-helix	0.673077	0.0769231	0.25
	maize_B2XWS5_PF01715_100-174	B2XWS5	2	soybean_K7MVJ1_PF01715_71-145	a-helix	0.413333	0.12	0.466667
	maize_B2XWS5_PF01715_180-284	B2XWS5	2	soybean_K7LTS0_PF01715_48-238	a-helix	0.628571	0.0857143	0.285714
	maize_B2XWS6_PF01715_86-158	B2XWS6	2	soybean_K7MVJ1_PF01715_71-145	a-helix	0.424658	0.123288	0.452055
	maize_B2XWS6_PF01715_164-263	B2XWS6	2	soybean_K7LTS0_PF01715_48-238	a-helix	0.65	0.09	0.26
	maize_B2XWS8_PF01715_51-124	B2XWS8	2	soybean_K7MVJ1_PF01715_71-145	a-helix	0.364865	0.121622	0.513514
	maize_B2XWS8_PF01715_133-237	B2XWS8	2	soybean_K7LTS0_PF01715_48-238	a-helix	0.666667	0.0857143	0.247619
	soybean_I1JFC0_PF01715_67-140	I1JFC0	2	soybean_K7MVJ1_PF01715_71-145	a-helix	0.405405	0.121622	0.472973
	soybean_I1JFC0_PF01715_146-246	I1JFC0	2	soybean_K7LTS0_PF01715_48-238	a-helix	0.643564	0.0891089	0.267327
	soybean_I1JNS5_PF01715_71-145	I1JNS5	2	soybean_K7MVJ1_PF01715_71-145	a-helix	0.386667	0.12	0.493333
	soybean_I1JNS5_PF01715_148-244	I1JNS5	2	soybean_K7LTS0_PF01715_48-238	a-helix	0.628866	0.0927835	0.278351
	soybean_I1L825_PF01715_67-140	I1L825	2	soybean_K7MVJ1_PF01715_71-145	a-helix	0.364865	0.121622	0.513514
	soybean_I1L825_PF01715_147-246	I1L825	2	soybean_K7LTS0_PF01715_48-238	a-helix	0.64	0.09	0.27
	soybean_I1MFE0_PF01715_79-155	I1MFE0	2	soybean_K7MVJ1_PF01715_71-145	a-helix	0.441558	0.116883	0.441558
	soybean_I1MFE0_PF01715_159-259	I1MFE0	2	soybean_K7LTS0_PF01715_48-238	a-helix	0.643564	0.0891089	0.267327
	soybean_I1N9F8_PF01715_68-142	I1N9F8	2	soybean_K7MVJ1_PF01715_71-145	a-helix	0.426667	0.12	0.453333
	soybean_I1N9F8_PF01715_145-248	I1N9F8	2	soybean_K7LTS0_PF01715_48-238	a-helix	0.653846	0.0865385	0.259615
	soybean_K7L3U8_PF01715_75-149	K7L3U8	2	soybean_K7MVJ1_PF01715_71-145	a-helix	0.413333	0.12	0.466667
	soybean_K7L3U8_PF01715_152-254	K7L3U8	2	soybean_K7LTS0_PF01715_48-238	a-helix	0.660194	0.0873786	0.252427
	soybean_K7LAX7_PF01715_50-127	K7LAX7	2	soybean_K7MVJ1_PF01715_71-145	a-helix	0.423077	0.128205	0.448718
	soybean_K7LAX7_PF01715_141-219	K7LAX7	2	soybean_K7LTS0_PF01715_48-238	a-helix	0.594937	0.0126582	0.392405
(i)	soybean_K7MVJ1_PF01715_71-145	K7MVJ1	2	soybean_K7MVJ1_PF01715_71-145	a-helix	0.4	0.12	0.48
(ii)	soybean_K7MVJ1_PF01715_152-250	K7MVJ1	2	soybean_K7LTS0_PF01715_48-238	a-helix	0.666667	0.0909091	0.242424
	maize_K7VKP7_PF01715_89-162	K7VKP7	2	soybean_K7MVJ1_PF01715_71-145	a-helix	0.391892	0.135135	0.472973
	maize_K7VKP7_PF01715_180-277	K7VKP7	2	soybean_K7LTS0_PF01715_48-238	a-helix	0.714286	0.0816327	0.204082
	rice_Q10L50_PF01715_54-126	Q10L50	2	soybean_K7MVJ1_PF01715_71-145	a-helix	0.424658	0.123288	0.452055
	rice_Q10L50_PF01715_134-238	Q10L50	2	soybean_K7LTS0_PF01715_48-238	a-helix	0.666667	0.0761905	0.257143
	rice_Q33CD3_PF01715_65-144	Q33CD3	2	soybean_K7MVJ1_PF01715_71-145	a-helix	0.3625	0.1375	0.5
	rice_Q33CD3_PF01715_158-256	Q33CD3	2	soybean_K7LTS0_PF01715_48-238	a-helix	0.727273	0.0909091	0.181818
	rice_Q33CD8_PF01715_44-118	Q33CD8	2	soybean_K7MVJ1_PF01715_71-145	a-helix	0.413333	0.12	0.466667
	rice_Q33CD8_PF01715_125-228	Q33CD8	2	soybean_K7LTS0_PF01715_48-238	a-helix	0.701923	0.0865385	0.211538
	rice_Q33CD9_PF01715_50-123	Q33CD9	2	soybean_K7MVJ1_PF01715_71-145	a-helix	0.418919	0.121622	0.459459
	rice_Q33CD9_PF01715_132-239	Q33CD9	2	soybean_K7LTS0_PF01715_48-238	a-helix	0.694444	0.0740741	0.231481
	rice_Q6ATR2_PF01715_87-160	Q6ATR2	2	soybean_K7MVJ1_PF01715_71-145	a-helix	0.418919	0.121622	0.459459
	rice_Q6ATR2_PF01715_166-266	Q6ATR2	2	soybean_K7LTS0_PF01715_48-238	a-helix	0.643564	0.0891089	0.267327
	rice_Q6L4G2_PF01715_68-143	Q6L4G2	2	soybean_K7MVJ1_PF01715_71-145	a-helix	0.381579	0.131579	0.486842
	rice_Q6L4G2_PF01715_152-262	Q6L4G2	2	soybean_K7LTS0_PF01715_48-238	a-helix	0.675676	0.0720721	0.252252
	rice_Q6YWE1_PF01715_87-160	Q6YWE1	2	soybean_K7MVJ1_PF01715_71-145	a-helix	0.418919	0.121622	0.459459
	rice_Q6YWE1_PF01715_166-266	Q6YWE1	2	soybean_K7LTS0_PF01715_48-238	a-helix	0.663366	0.0891089	0.247525
	arabidopsis_Q93WC9_PF01715_76-150	Q93WC9	2	soybean_K7MVJ1_PF01715_71-145	a-helix	0.4	0.12	0.48
	arabidopsis_Q93WC9_PF01715_151-254	Q93WC9	2	soybean_K7LTS0_PF01715_48-238	a-helix	0.682692	0.0865385	0.230769
	arabidopsis_Q94ID1_PF01715_69-143	Q94ID1	2	soybean_K7MVJ1_PF01715_71-145	a-helix	0.413333	0.12	0.466667
	arabidopsis_Q94ID1_PF01715_151-248	Q94ID1	2	soybean_K7LTS0_PF01715_48-238	a-helix	0.673469	0.0918367	0.234694
	arabidopsis_Q94ID2_PF01715_68-143	Q94ID2	2	soybean_K7MVJ1_PF01715_71-145	a-helix	0.394737	0.118421	0.486842
	arabidopsis_Q94ID2_PF01715_149-248	Q94ID2	2	soybean_K7LTS0_PF01715_48-238	a-helix	0.71	0.09	0.2
	arabidopsis_Q94ID3_PF01715_100-175	Q94ID3	2	soybean_K7MVJ1_PF01715_71-145	a-helix	0.342105	0.131579	0.526316
	arabidopsis_Q94ID3_PF01715_195-300	Q94ID3	2	soybean_K7LTS0_PF01715_48-238	a-helix	0.679245	0.0754717	0.245283
	arabidopsis_Q9C6L1_PF01715_81-156	Q9C6L1	2	soybean_K7MVJ1_PF01715_71-145	a-helix	0.421053	0.131579	0.447368
	arabidopsis_Q9C6L1_PF01715_178-281	Q9C6L1	2	soybean_K7LTS0_PF01715_48-238	a-helix	0.673077	0.0769231	0.25
	arabidopsis_Q9LJL4_PF01715_78-154	Q9LJL4	2	soybean_K7MVJ1_PF01715_71-145	a-helix	0.38961	0.12987	0.480519
	arabidopsis_Q9LJL4_PF01715_169-280	Q9LJL4	2	soybean_K7LTS0_PF01715_48-238	a-helix	0.6875	0.0803571	0.232143
	arabidopsis_Q9SB60_PF01715_40-114	Q9SB60	2	soybean_K7MVJ1_PF01715_71-145	a-helix	0.386667	0.133333	0.48
	arabidopsis_Q9SB60_PF01715_121-239	Q9SB60	2	soybean_K7LTS0_PF01715_48-238	a-helix	0.605042	0.0756303	0.319328
	maize_A0A1D6LLW5_PF01715_51-331	A0A1D6LLW5	1	soybean_K7LTS0_PF01715_48-238	a-helix	0.58363	0.0640569	0.352313
	calbicans_A0A1D8PEK6_PF01715_56-316	A0A1D8PEK6	1	soybean_K7LTS0_PF01715_48-238	a-helix	0.601533	0.0727969	0.32567
	maize_C0HIM9_PF01715_80-351	C0HIM9	1	soybean_K7LTS0_PF01715_48-238	a-helix	0.569853	0.0625	0.367647
	rat_D4A175_PF01715_58-343	D4A175	1	soybean_K7LTS0_PF01715_48-238	a-helix	0.545455	0.0804196	0.374126
	celegans_G5EBS1_PF01715_53-328	G5EBS1	1	soybean_K7LTS0_PF01715_48-238	a-helix	0.565217	0.0688406	0.365942
	soybean_I1LEW1_PF01715_46-134	I1LEW1	1	soybean_K7MVJ1_PF01715_71-145	a-helix	0.370787	0.11236	0.516854
	soybean_I1LKV0_PF01715_57-351	I1LKV0	1	soybean_K7LTS0_PF01715_48-238	a-helix	0.538983	0.0576271	0.40339
	soybean_I1M325_PF01715_80-369	I1M325	1	soybean_K7LTS0_PF01715_48-238	a-helix	0.562069	0.062069	0.375862
	soybean_K7LTS0_PF01715_48-238	K7LTS0	1	soybean_K7LTS0_PF01715_48-238	a-helix	0.628272	0.026178	0.34555
	soybean_K7M0X3_PF01715_1-75	K7M0X3	1	soybean_K7LTS0_PF01715_48-238	a-helix	0.733333	0	0.266667
	soybean_K7N2W8_PF01715_99-180	K7N2W8	1	soybean_K7LTS0_PF01715_48-238	a-helix	0.585366	0	0.414634
	scerevisiae_P07884_PF01715_49-302	P07884	1	soybean_K7LTS0_PF01715_48-238	a-helix	0.570866	0.0826772	0.346457
	ecoli_P16384_PF01715_46-288	P16384	1	soybean_K7LTS0_PF01715_48-238	a-helix	0.604938	0.0740741	0.320988
	zebrafish_Q1LWL7_PF01715_49-325	Q1LWL7	1	soybean_K7LTS0_PF01715_48-238	a-helix	0.592058	0.0758123	0.33213
	dictyostelium_Q54EG2_PF01715_39-378	Q54EG2	1	soybean_K7LTS0_PF01715_48-238	a-helix	0.579412	0.0558824	0.364706
	dictyostelium_Q556J1_PF01715_49-319	Q556J1	1	soybean_K7LTS0_PF01715_48-238	a-helix	0.542435	0.0774908	0.380074
	rice_Q5JLF1_PF01715_70-345	Q5JLF1	1	soybean_K7LTS0_PF01715_48-238	a-helix	0.554348	0.0615942	0.384058
	mouse_Q80UN9_PF01715_58-331	Q80UN9	1	soybean_K7LTS0_PF01715_48-238	a-helix	0.587591	0.080292	0.332117
	fruitfly_Q8IMV0_PF01715_40-335	Q8IMV0	1	soybean_K7LTS0_PF01715_48-238	a-helix	0.574324	0.0709459	0.35473
	arabidopsis_Q9C5J6_PF01715_85-370	Q9C5J6	1	soybean_K7LTS0_PF01715_48-238	a-helix	0.573427	0.0594406	0.367133
	human_Q9H3H1_PF01715_58-331	Q9H3H1	1	soybean_K7LTS0_PF01715_48-238	a-helix	0.587591	0.0839416	0.328467
	spombe_Q9UT75_PF01715_38-299	Q9UT75	1	soybean_K7LTS0_PF01715_48-238	a-helix	0.587786	0.0687023	0.343511
	arabidopsis_Q9ZUX7_PF01715_55-346	Q9ZUX7	1	soybean_K7LTS0_PF01715_48-238	a-helix	0.527397	0.0582192	0.414384

## Sheet: S9
Tabls S9 - The predicted HMM profile boundaries for the 33 PF01715 Pfam family members containing two PF01715 domains
	2-72		169-232
UniProt ID	HMM Start	HMM End	HMM Start	HMM End
A0A0P0X3E8	1	72	146	232
A0A0R0F723	1	75	147	238
A0A1D6EL85	1	74	149	237
A0A1D6L908	1	74	148	237
A0A1D6MBU9	1	75	150	242
A0A1D6NF83	1	74	147	242
B2XWS4	1	75	150	241
B2XWS5	1	75	149	237
B2XWS6	2	74	148	237
B2XWS8	1	74	150	238
I1JFC0	1	74	148	239
I1JNS5	1	75	150	237
I1L825	1	74	149	238
I1MFE0	1	77	150	238
I1N9F8	1	75	150	241
K7L3U8	1	75	147	238
K7LAX7	1	76	169	237
K7MVJ1	1	74	149	237
K7VKP7	1	73	147	242
Q10L50	2	74	150	239
Q33CD3	1	78	147	241
Q33CD8	1	75	150	238
Q33CD9	1	74	151	241
Q6ATR2	1	74	148	237
Q6L4G2	1	75	138	242
Q6YWE1	1	74	148	237
Q93WC9	1	75	144	237
Q94ID1	1	75	150	238
Q94ID2	1	75	150	238
Q94ID3	1	75	150	238
Q9C6L1	1	75	150	237
Q9LJL4	1	78	149	238
Q9SB60	1	74	136	238

[truncated: 2 more sheets: S10, S11]
